# Supplementary material for: Looking for adaptive footprints in the HSP90AA1 ovine gene
Source: BMC Evol Biol. 2015 Feb 4;15:7. doi: 10.1186/s12862-015-0280-x (PMC4351680; doi:10.1186/s12862-015-0280-x)
Supplement: Additional file 2: — Linkage disequilibrium of the 11 polymorphisms in all sheep breeds studied. [file 12862_2015_280_MOESM2_ESM.xlsx]

## Sheet: LD matrix
ALL BREEDS	g.444A>G	g.468G>T	g.516_517insG	g.522A>G	g.524G>T	g.528G>A	g.601A>C	g.660G>C	g.666_667insC	g.667_668insC	g.703_704del(2)A
g.444A>G	1
g.468G>T	0.0373907	1
g.516_517insG	0.0111835	0.022314	1
g.522A>G	0.0022954	0.00521606	0.00107021	1
g.524G>T	0.0341378	0.926414	0.0232156	0.00474399	1
g.528G>A	0.0515144	0.0570968	0.0394578	0.00392342	0.0612205	1
g.601A>C	0.038968	0.926913	0.0188518	0.00515866	0.911465	0.0615684	1
g.660G>C	0.0209689	0.0675219	0.0455564	0.00344675	0.0743222	0.792081	0.072072	1
g.666_667insC	0.551275	0.029573	0.0104149	0.000602453	0.0275607	0.0456925	0.0293085	0.0581351	1
g.667_668insC	0.130945	0.0322131	0.0278268	0.00557014	0.0281718	0.14773	0.0316205	0.194348	0.202423	1
g.703_704del(2)A	0.0191476	0.0685529	0.0495024	0.00430996	0.0737244	0.701861	0.0745153	0.863224	0.0609692	0.210821	1
AKA	g.444A>G	g.468G>T	g.516_517insG	g.522A>G	g.524G>T	g.528G>A	g.601A>C	g.660G>C	g.666_667insC	g.667_668insC	g.703_704del(2)A
g.444A>G	1
g.468G>T	0.226891	1
g.516_517insG	0.0160428	0.0707071	1
g.522A>G	0.0282446	0.0612245	0.004329	1
g.524G>T	0.226891	1	0.0707071	0.0612245	1
g.528G>A	0.000236239	0.208262	0.0616101	0.00702811	0.208262	1
g.601A>C	0.239921	0.520064	0.0367722	0.0647405	0.520064	0.0846081	1
g.660G>C	0.0110079	0.301065	0.0645933	0.0176483	0.301065	0.736869	0.169747	1
g.666_667insC	0.878692	0.199367	0.0140967	0.0122061	0.199367	0.0064435	0.210816	0.0320897	1
g.667_668insC	0.385027	0.00294613	0.0416667	0.000180375	0.00294613	0.2432	0.0357933	0.228901	0.33832	1
g.703_704del(2)A	0.0110079	0.301065	0.0645933	0.0176483	0.301065	0.736869	0.169747	1	0.0320897	0.228901	1
ARME	g.444A>G	g.468G>T	g.516_517insG	g.522A>G	g.524G>T	g.528G>A	g.601A>C	g.660G>C	g.666_667insC	g.667_668insC	g.703_704del(2)A
g.444A>G	1
g.468G>T	0.0769231	1
g.516_517insG	0.244755	0.0649351	1
g.522A>G	nan	nan	nan	nan
g.524G>T	0.0769231	1	0.0649351	nan	1
g.528G>A	0.331565	0.0275862	0.028661	nan	0.0275862	1
g.601A>C	0.0769231	1	0.0649351	nan	1	0.0275862	1
g.660G>C	0.186385	0.0442478	0.0607976	nan	0.0442478	0.857186	0.0442478	1
g.666_667insC	0.52	0.04	0.127273	nan	0.04	0.172414	0.04	0.214159	1
g.667_668insC	0.384615	0.2	0.116883	nan	0.2	0.310345	0.2	0.221239	0.2	1
g.703_704del(2)A	0.0944413	0.0715328	0.129775	nan	0.0715328	0.680594	0.0715328	0.767457	0.246715	0.182482	1
AS	g.444A>G	g.468G>T	g.516_517insG	g.522A>G	g.524G>T	g.528G>A	g.601A>C	g.660G>C	g.666_667insC	g.667_668insC	g.703_704del(2)A
g.444A>G	1
g.468G>T	0.0712721	1
g.516_517insG	nan	nan	nan
g.522A>G	nan	nan	nan	nan
g.524G>T	0.0712721	1	nan	nan	1
g.528G>A	0.0554299	0.00452489	nan	nan	0.00452489	1
g.601A>C	0.0712721	1	nan	nan	1	0.00452489	1
g.660G>C	0.0554299	0.00452489	nan	nan	0.00452489	1	0.00452489	1
g.666_667insC	0.874186	0.106059	nan	nan	0.106059	0.054878	0.106059	0.054878	1
g.667_668insC	0.0207862	0.332579	nan	nan	0.332579	0.127604	0.332579	0.127604	0.0205793	1
g.703_704del(2)A	0.0554299	0.00452489	nan	nan	0.00452489	1	0.00452489	1	0.054878	0.127604	1
AW	g.444A>G	g.468G>T	g.516_517insG	g.522A>G	g.524G>T	g.528G>A	g.601A>C	g.660G>C	g.666_667insC	g.667_668insC	g.703_704del(2)A
g.444A>G	1
g.468G>T	0.00236183	1
g.516_517insG	0.00118906	0.0590458	1
g.522A>G	nan	nan	nan	nan
g.524G>T	0.00236183	1	0.0590458	nan	1
g.528G>A	0.0125392	0.305106	0.0948276	nan	0.305106	1
g.601A>C	0.00236183	1	0.0590458	nan	1	0.305106	1
g.660G>C	0.0125392	0.305106	0.0948276	nan	0.305106	1	0.305106	1
g.666_667insC	nan	nan	nan	nan	nan	nan	nan	nan	nan
g.667_668insC	0.0112173	0.121307	0.0610719	nan	0.121307	0.138828	0.121307	0.138828	nan	1
g.703_704del(2)A	0.0147783	0.394651	0.0804598	nan	0.394651	0.848485	0.394651	0.848485	nan	0.101167	1
BAJ	g.444A>G	g.468G>T	g.516_517insG	g.522A>G	g.524G>T	g.528G>A	g.601A>C	g.660G>C	g.666_667insC	g.667_668insC	g.703_704del(2)A
g.444A>G	1
g.468G>T	0.103704	1
g.516_517insG	0.010582	0.0222222	1
g.522A>G	0.0350877	0.0736842	0.0075188	1
g.524G>T	0.126984	0.816667	0.0272109	0.0902256	1
g.528G>A	0.0033557	0.0972196	0.071908	0.000117744	0.0613615	1
g.601A>C	0.126984	0.816667	0.0272109	0.0902256	1	0.0613615	1
g.660G>C	0.0158269	0.149723	0.00110742	0.00367197	0.129776	0.543312	0.129776	1
g.666_667insC	nan	nan	nan	nan	nan	nan	nan	nan	nan
g.667_668insC	0.0243665	0.000167084	0.0075188	0.0249307	0.000626566	0.0622866	0.000626566	0.147287	nan	1
g.703_704del(2)A	0.000922084	0.210591	0.104525	0.000655165	0.202875	0.381214	0.202875	0.433176	nan	0.160807	1
BNI	g.444A>G	g.468G>T	g.516_517insG	g.522A>G	g.524G>T	g.528G>A	g.601A>C	g.660G>C	g.666_667insC	g.667_668insC	g.703_704del(2)A
g.444A>G	1
g.468G>T	0.0947165	1
g.516_517insG	0.0652174	0.0439265	1
g.522A>G	0.046875	0.00257732	0.0217391	1
g.524G>T	0.0652174	0.641472	0.0302457	0.0339674	1
g.528G>A	0.201831	0.01026	0.0354472	0.0398089	0.000865411	1
g.601A>C	0.107143	0.884021	0.0496894	0.00892857	0.608696	0.027525	1
g.660G>C	0.147321	0.0113134	0.00903444	0.0101461	0.00427019	0.726125	0.0231911	1
g.666_667insC	0.65716	0.0784706	0.0540312	0.038835	0.0540312	0.148476	0.0887656	0.167208	1
g.667_668insC	0.432353	0.0560643	0.102302	0.0735294	0.102302	0.222574	0.0508403	0.284263	0.528155	1
g.703_704del(2)A	0.147321	0.0113134	0.00903444	0.0101461	0.00427019	0.726125	0.0231911	1	0.167208	0.284263	1
BOUJ	g.444A>G	g.468G>T	g.516_517insG	g.522A>G	g.524G>T	g.528G>A	g.601A>C	g.660G>C	g.666_667insC	g.667_668insC	g.703_704del(2)A
g.444A>G	1
g.468G>T	0.0666667	1
g.516_517insG	0.0526316	0.0877193	1
g.522A>G	0.0285714	0.00529101	0.0135338	1
g.524G>T	0.0666667	1	0.0877193	0.00529101	1
g.528G>A	0.03	0.0888889	0.0568421	0.0857143	0.0888889	1
g.601A>C	0.0666667	1	0.0877193	0.00529101	1	0.0888889	1
g.660G>C	0.154217	0.100402	0.0670894	0.0843373	0.100402	0.874699	0.100402	1
g.666_667insC	0.257143	0.047619	0.0135338	0.0204082	0.047619	0.00952381	0.047619	0.0154905	1
g.667_668insC	0.0013986	0.002331	0.00360692	0.00899101	0.002331	0.104895	0.002331	0.141629	0.168831	1
g.703_704del(2)A	0.154217	0.100402	0.0670894	0.0843373	0.100402	0.874699	0.100402	1	0.0154905	0.141629	1
BOZ	g.444A>G	g.468G>T	g.516_517insG	g.522A>G	g.524G>T	g.528G>A	g.601A>C	g.660G>C	g.666_667insC	g.667_668insC	g.703_704del(2)A
g.444A>G	1
g.468G>T	0.0607287	1
g.516_517insG	0.020979	0.0239234	1
g.522A>G	nan	nan	nan	nan
g.524G>T	0.0607287	1	0.0239234	nan	1
g.528G>A	0.180917	0.0810196	0.0155211	nan	0.0810196	1
g.601A>C	0.0607287	1	0.0239234	nan	1	0.0810196	1
g.660G>C	0.127575	0.1161	0.027027	nan	0.1161	0.806864	0.1161	1
g.666_667insC	0.473345	0.0599755	0.0105708	nan	0.0599755	0.28667	0.0599755	0.296223	1
g.667_668insC	0.0978655	0.00270047	0.000475964	nan	0.00270047	0.472864	0.00270047	0.540605	0.201656	1
g.703_704del(2)A	0.127575	0.1161	0.027027	nan	0.1161	0.806864	0.1161	1	0.296223	0.540605	1
CAUC	g.444A>G	g.468G>T	g.516_517insG	g.522A>G	g.524G>T	g.528G>A	g.601A>C	g.660G>C	g.666_667insC	g.667_668insC	g.703_704del(2)A
g.444A>G	1
g.468G>T	0.054878	1
g.516_517insG	0.0698211	0.161184	1
g.522A>G	nan	nan	nan	nan
g.524G>T	0.0299335	0.545455	0.0879187	nan	1
g.528G>A	0.103049	0.025	0.159211	nan	0.00151515	1
g.601A>C	0.054878	1	0.161184	nan	0.545455	0.025	1
g.660G>C	0.10455	0.0136054	0.10966	nan	0.000206143	0.919728	0.0136054	1
g.666_667insC	0.621212	0.0340909	0.0879187	nan	0.018595	0.122727	0.0340909	0.118738	1
g.667_668insC	0.403201	0.03125	0.133224	nan	0.00189394	0.2	0.03125	0.205782	0.371212	1
g.703_704del(2)A	0.0545537	0.00265957	0.0910204	nan	0.000644745	0.834043	0.00265957	0.880591	0.117505	0.224734	1
Ch	g.444A>G	g.468G>T	g.516_517insG	g.522A>G	g.524G>T	g.528G>A	g.601A>C	g.660G>C	g.666_667insC	g.667_668insC	g.703_704del(2)A
g.444A>G	1
g.468G>T	0.010918	1
g.516_517insG	0.112064	0.0316001	1
g.522A>G	0.157828	0.0980392	0.0142857	1
g.524G>T	0.010918	1	0.0316001	0.0980392	1
g.528G>A	0.0337466	0.178327	0.004329	0.00681818	0.178327	1
g.601A>C	0.010918	1	0.0316001	0.0980392	1	0.178327	1
g.660G>C	0.0337466	0.178327	0.004329	0.00681818	0.178327	1	0.178327	1
g.666_667insC	0.770126	0.000236239	0.168675	0.107095	0.000236239	0.0332694	0.000236239	0.0332694	1
g.667_668insC	0.906072	0.017507	0.0383052	0.15005	0.017507	0.0541126	0.017507	0.0541126	0.542276	1
g.703_704del(2)A	0.0337466	0.178327	0.004329	0.00681818	0.178327	1	0.178327	1	0.0332694	0.0541126	1
Cl	g.444A>G	g.468G>T	g.516_517insG	g.522A>G	g.524G>T	g.528G>A	g.601A>C	g.660G>C	g.666_667insC	g.667_668insC	g.703_704del(2)A
g.444A>G	1
g.468G>T	0.22	1
g.516_517insG	0.0016	0.22	1
g.522A>G	nan	nan	nan	nan
g.524G>T	0.22	1	0.22	nan	1
g.528G>A	0.064	0.0139205	0.025	nan	0.0139205	1
g.601A>C	0.00521739	0.717391	0.306667	nan	0.717391	0.0815217	1
g.660G>C	0.064	0.0139205	0.025	nan	0.0139205	1	0.0815217	1
g.666_667insC	nan	nan	nan	nan	nan	nan	nan	nan	nan
g.667_668insC	0.00273973	0.161395	0.105315	nan	0.161395	0.178151	0.178241	0.178151	nan	1
g.703_704del(2)A	0.0545455	0.022314	0.0293333	nan	0.022314	0.852273	0.0956522	0.852273	nan	0.190104	1
Ct	g.444A>G	g.468G>T	g.516_517insG	g.522A>G	g.524G>T	g.528G>A	g.601A>C	g.660G>C	g.666_667insC	g.667_668insC	g.703_704del(2)A
g.444A>G	1
g.468G>T	0.000976562	1
g.516_517insG	0.030625	0.01	1
g.522A>G	nan	nan	nan	nan
g.524G>T	0.000976562	1	0.01	nan	1
g.528G>A	0.032967	0.032967	0.234432	nan	0.032967	1
g.601A>C	0.000976562	1	0.01	nan	1	0.032967	1
g.660G>C	0.032967	0.032967	0.234432	nan	0.032967	1	0.032967	1
g.666_667insC	nan	nan	nan	nan	nan	nan	nan	nan	nan
g.667_668insC	0.00694444	0.00694444	0.01	nan	0.00694444	0.0228938	0.00694444	0.0228938	nan	1
g.703_704del(2)A	0.0366766	0.0366766	0.281707	nan	0.0366766	0.826372	0.0366766	0.826372	nan	0.0439953	1
DGL	g.444A>G	g.468G>T	g.516_517insG	g.522A>G	g.524G>T	g.528G>A	g.601A>C	g.660G>C	g.666_667insC	g.667_668insC	g.703_704del(2)A
g.444A>G	nan
g.468G>T	nan	1
g.516_517insG	nan	0.0350631	1
g.522A>G	nan	nan	nan	nan
g.524G>T	nan	1	0.0350631	nan	1
g.528G>A	nan	0.588817	0.130435	nan	0.588817	1
g.601A>C	nan	1	0.0350631	nan	1	0.588817	1
g.660G>C	nan	0.588817	0.130435	nan	0.588817	1	0.588817	1
g.666_667insC	nan	nan	nan	nan	nan	nan	nan	nan	nan
g.667_668insC	nan	0.026393	0.00395257	nan	0.026393	0.0109091	0.026393	0.0109091	nan	1
g.703_704del(2)A	nan	0.588817	0.130435	nan	0.588817	1	0.588817	1	nan	0.0109091	1
EDIL	g.444A>G	g.468G>T	g.516_517insG	g.522A>G	g.524G>T	g.528G>A	g.601A>C	g.660G>C	g.666_667insC	g.667_668insC	g.703_704del(2)A
g.444A>G	nan
g.468G>T	nan	1
g.516_517insG	nan	0.00383142	1
g.522A>G	nan	0.00118906	0.00383142	1
g.524G>T	nan	1	0.00383142	0.00118906	1
g.528G>A	nan	0.0076455	0.0246355	0.0076455	0.0076455	1
g.601A>C	nan	1	0.00383142	0.00118906	1	0.0076455	1
g.660G>C	nan	0.0172414	4.30915e-35	0.0172414	0.0172414	0.443439	0.0172414	1
g.666_667insC	nan	nan	nan	nan	nan	nan	nan	nan	nan
g.667_668insC	nan	0.00118906	0.00383142	0.00118906	0.00118906	0.0076455	0.00118906	0.0172414	nan	1
g.703_704del(2)A	nan	0.00383142	0.0123457	0.00383142	0.00383142	0.0246355	0.00383142	0.0555556	nan	0.310345	1
IV	g.444A>G	g.468G>T	g.516_517insG	g.522A>G	g.524G>T	g.528G>A	g.601A>C	g.660G>C	g.666_667insC	g.667_668insC	g.703_704del(2)A
g.444A>G	1
g.468G>T	0.09689	1
g.516_517insG	nan	nan	nan
g.522A>G	0.00974026	0.0507519	nan	1
g.524G>T	0.09689	1	nan	0.0507519	1
g.528G>A	0.0151515	0.265351	nan	0.0401786	0.265351	1
g.601A>C	0.09689	1	nan	0.0507519	1	0.265351	1
g.660G>C	0.0243506	0.352444	nan	0.0127551	0.352444	0.904018	0.352444	1
g.666_667insC	1	0.09689	nan	0.00974026	0.09689	0.0151515	0.09689	0.0243506	1
g.667_668insC	0.812654	0.153627	nan	0.015444	0.153627	0.0413851	0.153627	0.0603282	0.812654	1
g.703_704del(2)A	0.0243506	0.352444	nan	0.0127551	0.352444	0.904018	0.352444	1	0.0243506	0.0603282	1
KAR	g.444A>G	g.468G>T	g.516_517insG	g.522A>G	g.524G>T	g.528G>A	g.601A>C	g.660G>C	g.666_667insC	g.667_668insC	g.703_704del(2)A
g.444A>G	nan
g.468G>T	nan	1
g.516_517insG	nan	nan	nan
g.522A>G	nan	nan	nan	nan
g.524G>T	nan	0.833333	nan	nan	1
g.528G>A	nan	0.454545	nan	nan	0.545455	1
g.601A>C	nan	0.833333	nan	nan	1	0.545455	1
g.660G>C	nan	0.3125	nan	nan	0.375	0.6875	0.375	1
g.666_667insC	nan	nan	nan	nan	nan	nan	nan	nan	nan
g.667_668insC	nan	nan	nan	nan	nan	nan	nan	nan	nan	nan
g.703_704del(2)A	nan	0.454545	nan	nan	0.545455	0.434401	0.545455	0.6875	nan	nan	1
KARM	g.444A>G	g.468G>T	g.516_517insG	g.522A>G	g.524G>T	g.528G>A	g.601A>C	g.660G>C	g.666_667insC	g.667_668insC	g.703_704del(2)A
g.444A>G	1
g.468G>T	0.047619	1
g.516_517insG	1	0.047619	1
g.522A>G	nan	nan	nan	nan
g.524G>T	0.047619	1	0.047619	nan	1
g.528G>A	0.00974026	0.305556	0.00974026	nan	0.305556	1
g.601A>C	0.047619	1	0.047619	nan	1	0.305556	1
g.660G>C	0.025974	0.242424	0.025974	nan	0.242424	0.793388	0.242424	1
g.666_667insC	nan	nan	nan	nan	nan	nan	nan	nan	nan
g.667_668insC	1	0.047619	1	nan	0.047619	0.00974026	0.047619	0.025974	nan	1
g.703_704del(2)A	0.196429	0.185606	0.196429	nan	0.185606	0.251033	0.185606	0.132231	nan	0.196429	1
KRB	g.444A>G	g.468G>T	g.516_517insG	g.522A>G	g.524G>T	g.528G>A	g.601A>C	g.660G>C	g.666_667insC	g.667_668insC	g.703_704del(2)A
g.444A>G	1
g.468G>T	0.111111	1
g.516_517insG	nan	nan	nan
g.522A>G	0.030303	0.030303	nan	1
g.524G>T	0.0666667	0.6	nan	0.0181818	1
g.528G>A	0.00199601	0.0978044	nan	0.000544366	0.14491	1
g.601A>C	0.0666667	0.6	nan	0.0181818	0.49	0.14491	1
g.660G>C	0.121212	0.121212	nan	0.00826446	0.113636	0.523136	0.113636	1
g.666_667insC	0.272727	0.030303	nan	0.206612	0.0181818	0.000544366	0.0181818	0.00826446	1
g.667_668insC	0.00952381	0.238095	nan	0.0025974	0.142857	0.0617622	0.142857	0.166234	0.127273	1
g.703_704del(2)A	0.121212	0.121212	nan	0.00826446	0.113636	0.523136	0.113636	1	0.00826446	0.166234	1
KRC	g.444A>G	g.468G>T	g.516_517insG	g.522A>G	g.524G>T	g.528G>A	g.601A>C	g.660G>C	g.666_667insC	g.667_668insC	g.703_704del(2)A
g.444A>G	1
g.468G>T	0.0869565	1
g.516_517insG	0.17037	0.0148148	1
g.522A>G	0.00805153	0.0148148	0.00137174	1
g.524G>T	0.0869565	1	0.0148148	0.0148148	1
g.528G>A	0.146605	0.0565217	0.119039	0.00111483	0.0565217	1
g.601A>C	0.0869565	1	0.0148148	0.0148148	1	0.0565217	1
g.660G>C	0.146605	0.0565217	0.119039	0.00111483	0.0565217	1	0.0565217	1
g.666_667insC	0.484211	0.0421053	0.140351	0.00389864	0.0421053	0.202781	0.0421053	0.202781	1
g.667_668insC	0.142029	0.0333333	0.111111	0.0123457	0.0333333	0.250836	0.0333333	0.250836	0.315789	1
g.703_704del(2)A	0.0338164	0.0622222	0.144033	0.00576132	0.0622222	0.712226	0.0622222	0.712226	0.261988	0.238095	1
KRY	g.444A>G	g.468G>T	g.516_517insG	g.522A>G	g.524G>T	g.528G>A	g.601A>C	g.660G>C	g.666_667insC	g.667_668insC	g.703_704del(2)A
g.444A>G	1
g.468G>T	0.109312	1
g.516_517insG	0.0592105	0.0128205	1
g.522A>G	0.301587	0.032967	0.0178571	1
g.524G>T	0.0962773	0.80781	0.00228659	0.029036	1
g.528G>A	0.0759109	0.00231139	0.0723157	0.0228938	0.0338884	1
g.601A>C	0.0914127	0.901822	0.0241228	0.0275689	0.903723	0.0445344	1
g.660G>C	0.0165317	0.0033284	0.1252	0.032967	0.0300188	0.816938	0.0445344	1
g.666_667insC	0.564356	0.0616908	0.0334158	0.170203	0.0543347	0.0428408	0.0515894	0.0616908	1
g.667_668insC	0.249513	0.153846	0.0833333	0.214286	0.135501	0.0216346	0.128655	0.0451389	0.40099	1
g.703_704del(2)A	0.0165317	0.0033284	0.1252	0.032967	0.0300188	0.816938	0.0445344	1	0.0616908	0.0451389	1
KVR	g.444A>G	g.468G>T	g.516_517insG	g.522A>G	g.524G>T	g.528G>A	g.601A>C	g.660G>C	g.666_667insC	g.667_668insC	g.703_704del(2)A
g.444A>G	1
g.468G>T	0.0532544	1
g.516_517insG	0.0153846	0.0153846	1
g.522A>G	nan	nan	nan	nan
g.524G>T	0.032967	0.619048	0.00952381	nan	1
g.528G>A	0.0326586	0.119028	0.0568421	nan	0.0736842	1
g.601A>C	0.0532544	1	0.0153846	nan	0.619048	0.119028	1
g.660G>C	0.230769	0.230769	0.0666667	nan	0.142857	0.515789	0.230769	1
g.666_667insC	0.619048	0.032967	0.00952381	nan	0.0204082	0.00150376	0.032967	0.142857	1
g.667_668insC	0.0278707	0.0100334	0.142029	nan	0.00621118	0.498398	0.0100334	0.391304	0.00621118	1
g.703_704del(2)A	0.230769	0.230769	0.0666667	nan	0.142857	0.515789	0.230769	1	0.142857	0.391304	1
L	g.444A>G	g.468G>T	g.516_517insG	g.522A>G	g.524G>T	g.528G>A	g.601A>C	g.660G>C	g.666_667insC	g.667_668insC	g.703_704del(2)A
g.444A>G	1
g.468G>T	0.00779965	1
g.516_517insG	0.0248517	0.00220103	1
g.522A>G	nan	nan	nan	nan
g.524G>T	0.00779965	1	0.00220103	nan	1
g.528G>A	0.168001	0.0671892	0.00907441	nan	0.0671892	1
g.601A>C	0.00779965	1	0.00220103	nan	1	0.0671892	1
g.660G>C	0.200821	0.0938673	0.0020284	nan	0.0938673	0.595046	0.0938673	1
g.666_667insC	1	0.00779965	0.0248517	nan	0.00779965	0.168001	0.00779965	0.200821	1
g.667_668insC	1	0.00779965	0.0248517	nan	0.00779965	0.168001	0.00779965	0.200821	1	1
g.703_704del(2)A	0.200821	0.0938673	0.0020284	nan	0.0938673	0.595046	0.0938673	1	0.200821	0.200821	1
LX	g.444A>G	g.468G>T	g.516_517insG	g.522A>G	g.524G>T	g.528G>A	g.601A>C	g.660G>C	g.666_667insC	g.667_668insC	g.703_704del(2)A
g.444A>G	1
g.468G>T	0.146538	1
g.516_517insG	0.00632751	0.0384764	1
g.522A>G	nan	nan	nan	nan
g.524G>T	0.146538	1	0.0384764	nan	1
g.528G>A	0.0254549	0.100313	0.0697665	nan	0.100313	1
g.601A>C	0.146538	1	0.0384764	nan	1	0.100313	1
g.660G>C	0.0467255	0.0447897	0.0888889	nan	0.0447897	0.861953	0.0447897	1
g.666_667insC	0.668016	0.142359	0.0433333	nan	0.142359	0.0701729	0.142359	0.0436254	1
g.667_668insC	0.314565	0.170799	0.0885569	nan	0.170799	0.0667027	0.170799	0.0360119	0.605769	1
g.703_704del(2)A	0.0128863	0.0126448	0.222603	nan	0.0126448	0.304849	0.0126448	0.337822	0.0460977	0.0245874	1
MAN	g.444A>G	g.468G>T	g.516_517insG	g.522A>G	g.524G>T	g.528G>A	g.601A>C	g.660G>C	g.666_667insC	g.667_668insC	g.703_704del(2)A
g.444A>G	1
g.468G>T	0.102802	1
g.516_517insG	0.180886	0.142193	1
g.522A>G	nan	nan	nan	nan
g.524G>T	0.0447226	0.831315	0.153564	nan	1
g.528G>A	0.0324051	0.0211765	0.0179926	nan	0.0288235	1
g.601A>C	0.102802	1	0.142193	nan	0.831315	0.0211765	1
g.660G>C	0.0308581	0.0494036	0.129666	nan	0.0423557	0.0223041	0.0494036	1
g.666_667insC	0.341772	0.060049	0.0374845	nan	0.0441176	0.00333333	0.060049	0.0015361	1
g.667_668insC	0.341772	0.060049	0.0374845	nan	0.0441176	0.00333333	0.060049	0.0015361	1	1
g.703_704del(2)A	0.0107883	0.0245655	0.135237	nan	0.0180481	0.196364	0.0245655	0.907415	0.00284091	0.00284091	1
ME	g.444A>G	g.468G>T	g.516_517insG	g.522A>G	g.524G>T	g.528G>A	g.601A>C	g.660G>C	g.666_667insC	g.667_668insC	g.703_704del(2)A
g.444A>G	1
g.468G>T	0.117015	1
g.516_517insG	0.00447761	0.0333333	1
g.522A>G	0.00808458	0.0184615	0.0240385	1
g.524G>T	0.117015	1	0.0333333	0.0184615	1
g.528G>A	0.010319	0.0453097	0.00446165	0.0326753	0.0453097	1
g.601A>C	0.117015	1	0.0333333	0.0184615	1	0.0453097	1
g.660G>C	0.177078	0.12642	0.0333333	0.0911681	0.12642	0.358407	0.12642	1
g.666_667insC	0.117915	0.0224719	0.0292603	0.014117	0.0224719	0.00300786	0.0224719	0.0450999	1
g.667_668insC	0.136051	0.00716561	0.214968	0.0444635	0.00716561	0.0110479	0.00716561	0.290792	0.0541222	1
g.703_704del(2)A	0.304757	0.120333	0.00765625	0.0867788	0.120333	0.257089	0.120333	0.84728	0.0509831	0.33888	1
MNCH	g.444A>G	g.468G>T	g.516_517insG	g.522A>G	g.524G>T	g.528G>A	g.601A>C	g.660G>C	g.666_667insC	g.667_668insC	g.703_704del(2)A
g.444A>G	1
g.468G>T	0.0514905	1
g.516_517insG	0.0167364	0.119244	1
g.522A>G	0.00383142	0.00535612	0.0174578	1
g.524G>T	0.0514905	1	0.119244	0.00535612	1
g.528G>A	0.00161031	0.0483898	0.0349281	0.0404798	0.0483898	1
g.601A>C	0.0555556	0.926829	0.0883891	0.00431034	0.926829	0.0366848	1
g.660G>C	0.000371609	0.0355528	0.0487119	0.041633	0.0355528	0.903119	0.0267559	1
g.666_667insC	0.642857	0.033101	0.00366109	0.00246305	0.033101	0.00232919	0.0357143	0.00382226	1
g.667_668insC	0.119683	0.0297231	0.056653	0.0248644	0.0297231	0.167204	0.0400593	0.19534	0.0769394	1
g.703_704del(2)A	0.000371609	0.0355528	0.0487119	0.041633	0.0355528	0.903119	0.0267559	1	0.00382226	0.19534	1
OL	g.444A>G	g.468G>T	g.516_517insG	g.522A>G	g.524G>T	g.528G>A	g.601A>C	g.660G>C	g.666_667insC	g.667_668insC	g.703_704del(2)A
g.444A>G	1
g.468G>T	nan	nan
g.516_517insG	0.0146628	nan	1
g.522A>G	nan	nan	nan	nan
g.524G>T	nan	nan	nan	nan	nan
g.528G>A	0.0771724	nan	0.0336842	nan	nan	1
g.601A>C	nan	nan	nan	nan	nan	nan	nan
g.660G>C	0.130421	nan	0.0336842	nan	nan	0.848338	nan	1
g.666_667insC	0.690425	nan	0.00521739	nan	nan	0.10984	nan	0.10984	1
g.667_668insC	0.657486	nan	0.0177936	nan	nan	0.158269	nan	0.239745	0.670741	1
g.703_704del(2)A	0.130421	nan	0.0336842	nan	nan	0.848338	nan	1	0.10984	0.239745	1
PRAM	g.444A>G	g.468G>T	g.516_517insG	g.522A>G	g.524G>T	g.528G>A	g.601A>C	g.660G>C	g.666_667insC	g.667_668insC	g.703_704del(2)A
g.444A>G	1
g.468G>T	0.0163743	1
g.516_517insG	0.0173993	0.0684473	1
g.522A>G	nan	nan	nan	nan
g.524G>T	0.0163743	1	0.0684473	nan	1
g.528G>A	0.278175	0.110053	0.06847	nan	0.110053	1
g.601A>C	0.0163743	1	0.0684473	nan	1	0.110053	1
g.660G>C	0.246974	0.0728625	0.0774235	nan	0.0728625	0.949058	0.0728625	1
g.666_667insC	0.696335	0.0472513	0.0121157	nan	0.0472513	0.253629	0.0472513	0.294459	1
g.667_668insC	0.273095	0.0552319	0.0299042	nan	0.0552319	0.405438	0.0552319	0.46777	0.429523	1
g.703_704del(2)A	0.246974	0.0728625	0.0774235	nan	0.0728625	0.949058	0.0728625	1	0.294459	0.46777	1
RA	g.444A>G	g.468G>T	g.516_517insG	g.522A>G	g.524G>T	g.528G>A	g.601A>C	g.660G>C	g.666_667insC	g.667_668insC	g.703_704del(2)A
g.444A>G	1
g.468G>T	0.0216535	1
g.516_517insG	0.0194312	0.10361	1
g.522A>G	0.0287081	0.0223788	0.00284015	1
g.524G>T	0.0216535	1	0.10361	0.0223788	1
g.528G>A	0.0954545	2.29964e-34	0.115683	0.00230263	2.29964e-34	1
g.601A>C	0.0216535	1	0.10361	0.0223788	1	2.29964e-34	1
g.660G>C	0.0041392	0.00322662	0.119508	0.00749978	0.00322662	0.80801	0.00322662	1
g.666_667insC	0.335817	0.00727163	0.0378459	0.0155306	0.00727163	0.0516393	0.00727163	0.0719045	1
g.667_668insC	0.0569996	0.0249934	0.000413631	0.0808189	0.0249934	0.146807	0.0249934	0.171877	0.0773038	1
g.703_704del(2)A	0.00727273	0.00566929	0.0910624	0.00986842	0.00566929	0.756	0.00566929	0.932479	0.0796721	0.200639	1
SZ	g.444A>G	g.468G>T	g.516_517insG	g.522A>G	g.524G>T	g.528G>A	g.601A>C	g.660G>C	g.666_667insC	g.667_668insC	g.703_704del(2)A
g.444A>G	nan
g.468G>T	nan	1
g.516_517insG	nan	nan	nan
g.522A>G	nan	nan	nan	nan
g.524G>T	nan	0.638889	nan	nan	1
g.528G>A	nan	0.037037	nan	nan	0.057971	1
g.601A>C	nan	0.638889	nan	nan	1	0.057971	1
g.660G>C	nan	0.0545455	nan	nan	0.0853755	0.601136	0.0853755	1
g.666_667insC	nan	nan	nan	nan	nan	nan	nan	nan	nan
g.667_668insC	nan	0.0877193	nan	nan	0.0440885	0.0573099	0.0440885	0.221244	nan	1
g.703_704del(2)A	nan	0.0545455	nan	nan	0.0853755	0.601136	0.0853755	1	nan	0.221244	1
Vdb	g.444A>G	g.468G>T	g.516_517insG	g.522A>G	g.524G>T	g.528G>A	g.601A>C	g.660G>C	g.666_667insC	g.667_668insC	g.703_704del(2)A
g.444A>G	1
g.468G>T	0.0101138	1
g.516_517insG	0.0601666	0.0168806	1
g.522A>G	nan	nan	nan	nan
g.524G>T	0.0101138	1	0.0168806	nan	1
g.528G>A	0.0841261	0.0322545	0.0215332	nan	0.0322545	1
g.601A>C	nan	nan	nan	nan	nan	nan	nan
g.660G>C	0.106856	0.0527003	0.112055	nan	0.0527003	0.664024	nan	1
g.666_667insC	0.566925	0.00533537	0.00429926	nan	0.00533537	0.0771723	nan	0.145235	1
g.667_668insC	0.517302	0.0168806	0.0605621	nan	0.0168806	0.203137	nan	0.189072	0.403201	1
g.703_704del(2)A	0.138589	0.00253653	0.157149	nan	0.00253653	0.595534	nan	0.84854	0.167345	0.243075	1

## Sheet: LD blocks
Breed	g.666_667insC-g.444A>G	g.703_704del(2)A-g.660G>C	g.703_704del(2)A-g.528G>A	g.660G>C-g.528G>A	g.601A>C-g.524G>T	g.601A>C-g.468G>T	g.524G>T-g.468G>T
All	0.551275	0.863224	0.701861	0.792081	0.911465	0.926913	0.926414
AKA	0.878692	1	0.736869	0.736869	0.520064	0.520064	1
ARME	0.52	0.767457	0.680594	0.857186	1	1	1
AS	0.874186	1	1	1	1	1	1
AW	nan	0.848485	0.848485	1	1	1	1
BAJ	nan	0.433176	0.381214	0.543312	1	0.816667	0.816667
BNI	0.65716	1	0.726125	0.726125	0.608696	0.884021	0.641472
BOUJ	0.257143	1	0.874699	0.874699	1	1	1
BOZ	0.473345	1	0.806864	0.806864	1	1	1
CAUC	0.621212	0.880591	0.834043	0.919728	0.545455	1	0.545455
Ch	0.770126	1	1	1	1	1	1
Cl	nan	0.852273	0.852273	1	0.717391	0.717391	1
Ct	nan	0.826372	0.826372	1	1	1	1
DGL	nan	1	1	1	1	1	1
EDIL	nan	0.0555556	0.0246355	0.443439	1	1	1
IV	1	1	0.904018	0.904018	1	1	1
KAR	nan	0.6875	0.434401	0.6875	1	0.833333	0.833333
KARM	nan	0.132231	0.251033	0.793388	1	1	1
KRB	0.272727	1	0.523136	0.523136	0.49	0.6	0.6
KRC	0.484211	0.712226	0.712226	1	1	1	1
KRY	0.564356	1	0.816938	0.816938	0.903723	0.901822	0.80781
KVR	0.619048	1	0.515789	0.515789	0.619048	1	0.619048
L	1	1	0.595046	0.595046	1	1	1
LX	0.668016	0.337822	0.304849	0.861953	1	1	1
MAN	0.341772	0.907415	0.196364	0.0223041	0.831315	1	0.831315
ME	0.117915	0.84728	0.257089	0.358407	1	1	1
MNCH	0.642857	1	0.903119	0.903119	0.926829	0.926829	1
OL	0.690425	1	0.848338	0.848338	nan	nan	nan
PRAM	0.696335	1	0.949058	0.949058	1	1	1
RA	0.335817	0.932479	0.756	0.80801	1	1	1
SZ	nan	1	0.601136	0.601136	1	0.638889	0.638889
VdB	0.566925	0.84854	0.595534	0.664024	nan	nan	1

## Sheet: Haploview LD graph
r2
