# Supplementary material for: Looking for adaptive footprints in the HSP90AA1 ovine gene
Source: BMC Evol Biol. 2015 Feb 4;15:7. doi: 10.1186/s12862-015-0280-x (PMC4351680; doi:10.1186/s12862-015-0280-x)
Supplement: Additional file 3: — Population pairwise FSTs. [file 12862_2015_280_MOESM3_ESM.txt]

Additional File3 (AF3)Population pairwise FSTs

Label  	Population name
-----  	---------------
  1:	ARME
  2:	AW
  3:	RA
  4:	L
  5:	OL
  6:	ME
  7:	PRAM
  8:	SZ
  9:	AS
  10:	KVR
  11:	Cl
  12:	LX
  13:	Ch
  14:	KRY
  15:	MAN
  16:	MNCH
  17:	CAUC
  18:	Ct
  19:	VdB
  20:	AKA
  21:	BNI
  22:	BAJ
  23:	BOUJ
  24:	IV
  25:	BOZ
  26:	KRC
  27:	KRB
  28:	KAR
  29:	DGL
  30:	KARM
  31:	EDIL


Population pairwise FSTs
------------------------


Distance method: Pairwise differences
                     1         2         3         4         5         6         7         8         9        10        11        12        13        14        15        16        17        18        19        20        21        22        23        24        25        26        27        28        29        30        31
           1   0.00000
           2   0.13617   0.00000
           3  -0.00144   0.10578   0.00000
           4   0.00726   0.19655   0.05604   0.00000
           5   0.00130   0.21130   0.03856  -0.00730   0.00000
           6  -0.00236   0.13753   0.00295   0.02299   0.01511   0.00000
           7   0.00100   0.11309   0.02755  -0.00012   0.00821   0.01372   0.00000
           8   0.03814   0.14158   0.02469   0.08611   0.07340   0.02272   0.06391   0.00000
           9   0.08344   0.01706   0.04911   0.13011   0.13242   0.07249   0.05775   0.07805   0.00000
          10   0.00452   0.10762   0.00480   0.03883   0.03059  -0.00192   0.01511  -0.01271   0.04570   0.00000
          11   0.07004   0.14079   0.05116   0.11198   0.09986   0.05102   0.07464   0.00801   0.07553  -0.00561   0.00000
          12   0.01484   0.10134   0.00081   0.06722   0.05348   0.01469   0.02986   0.06011   0.04122   0.03102   0.08475   0.00000
          13  -0.01281   0.10317  -0.00563   0.01899   0.01252  -0.00213  -0.00202   0.04359   0.05097   0.00781   0.07000   0.00443   0.00000
          14   0.02035   0.05304   0.02378   0.07899   0.08666   0.04520   0.03880   0.07664   0.04890   0.04818   0.12051   0.03112   0.01152   0.00000
          15   0.05662   0.09801   0.05000   0.10752   0.11534   0.05587   0.06749   0.13490   0.08392   0.09787   0.17969   0.03337   0.03880   0.01612   0.00000
          16  -0.00211   0.09264   0.01318   0.05387   0.05219   0.02506   0.03154   0.03684   0.07229   0.01682   0.06797   0.03763   0.00709   0.00314   0.05394   0.00000
          17  -0.01956   0.14873   0.00825   0.03021   0.02156   0.01610   0.02306   0.05819   0.10631   0.02601   0.09362   0.02795  -0.00074   0.02254   0.05774  -0.00001   0.00000
          18   0.02244   0.23922   0.06450   0.08698   0.07536   0.07544   0.09724   0.11286   0.20731   0.09382   0.16814   0.10171   0.05911   0.07413   0.12517   0.03048   0.00715   0.00000
          19  -0.01170   0.20644   0.03068   0.01658   0.00906   0.01746   0.03402   0.06366   0.15137   0.03693   0.10955   0.05696   0.01671   0.05908   0.09379   0.02138  -0.00641   0.01005   0.00000
          20   0.00352   0.08513   0.03541   0.01929   0.03901   0.02590   0.00040   0.06227   0.06401   0.02279   0.09013   0.04887   0.00414   0.00595   0.05234   0.00675   0.01778   0.07223   0.03256   0.00000
          21  -0.00699   0.15325   0.03718   0.00170   0.01278   0.01904   0.00840   0.06761   0.11461   0.03055   0.10614   0.05813   0.00504   0.02895   0.07010   0.01277   0.00298   0.03671   0.00053  -0.00618   0.00000
          22   0.03333   0.15153   0.07983   0.05478   0.08030   0.06185   0.05427   0.11104   0.14765   0.07906   0.16370   0.10159   0.04425   0.02719   0.07255   0.02474   0.03706   0.05469   0.03982   0.00349   0.00338   0.00000
          23  -0.01165   0.09607  -0.00241   0.03404   0.03065   0.00118   0.01552   0.01603   0.05796  -0.00264   0.05380   0.02139  -0.00940   0.00245   0.04913  -0.00849  -0.00201   0.03961   0.01158  -0.00017   0.00250   0.02422   0.00000
          24   0.03189   0.04365   0.05085   0.06484   0.08879   0.05644   0.02441   0.09700   0.04893   0.05402   0.13209   0.05643   0.01917  -0.01439   0.03364   0.01445   0.04293   0.10784   0.07544  -0.01349   0.02082   0.01009   0.01248   0.00000
          25   0.00345   0.16987   0.06039   0.00391   0.02278   0.03681   0.01557   0.08034   0.13571   0.04034   0.11477   0.08510   0.02504   0.04755   0.09894   0.02207   0.01572   0.04597   0.00816  -0.00333  -0.01433   0.00352   0.01633   0.03002   0.00000
          26   0.06740   0.22697   0.14217   0.06237   0.09613   0.11768   0.07841   0.17243   0.21913   0.12585   0.20934   0.16866   0.09188   0.09360   0.15607   0.06970   0.07115   0.08101   0.06496   0.03368   0.02252   0.00780   0.07758   0.06148   0.00632   0.00000
          27   0.05141   0.22557   0.12155   0.04026   0.07037   0.08714   0.06239   0.14097   0.20614   0.09556   0.17494   0.15357   0.07566   0.09408   0.14879   0.06013   0.05892   0.07359   0.04412   0.02736   0.00932   0.00808   0.06086   0.06600  -0.00534  -0.01031   0.00000
          28   0.14653   0.22269   0.21494   0.15644   0.20429   0.20884   0.14132   0.27830   0.25597   0.21509   0.30999   0.23439   0.15505   0.11137   0.18393   0.11685   0.14274   0.16786   0.16563   0.07076   0.08948   0.03969   0.14150   0.06426   0.07484   0.01802   0.05177   0.00000
          29   0.12218   0.25752   0.19589   0.12468   0.16479   0.18270   0.13265   0.23893   0.26920   0.19056   0.27820   0.22624   0.14422   0.12265   0.19693   0.10178   0.11732   0.11800   0.12008   0.06919   0.06496   0.02812   0.12346   0.08678   0.04558  -0.00571   0.01608  -0.00814   0.00000
          30   0.15792   0.29998   0.24116   0.15213   0.20357   0.21752   0.16125   0.30359   0.31455   0.23998   0.33296   0.26053   0.18267   0.16850   0.22569   0.14524   0.15418   0.16429   0.15766   0.10043   0.09702   0.05366   0.17049   0.12605   0.07397   0.00723   0.03336   0.00510  -0.00235   0.00000
          31   0.26078   0.45983   0.33140   0.22619   0.27332   0.31069   0.26851   0.40642   0.45361   0.36747   0.44313   0.35935   0.29384   0.31031   0.36083   0.23045   0.24280   0.21456   0.21602   0.22232   0.17865   0.15430   0.27932   0.29427   0.15380   0.07336   0.09400   0.15375   0.08178   0.04069   0.00000


------------
FST P values
------------

Number of permutations : 90300

                       1                 2                 3                 4                 5                 6                 7                 8                 9                10                11                12                13                14                15                16                17                18                19                20                21                22                23                24                25                26                27                28                29                30                31
           1           *
           2   0.00017+-0.0000           *
           3   0.48069+-0.0017   0.00000+-0.0000           *
           4   0.26793+-0.0015   0.00000+-0.0000   0.00274+-0.0002           *
           5   0.32026+-0.0016   0.00000+-0.0000   0.01045+-0.0004   0.62590+-0.0016           *
           6   0.46083+-0.0017   0.00000+-0.0000   0.33788+-0.0016   0.07351+-0.0009   0.10616+-0.0010           *
           7   0.38409+-0.0016   0.00023+-0.0000   0.04651+-0.0007   0.41750+-0.0017   0.22158+-0.0015   0.16304+-0.0012           *
           8   0.03968+-0.0006   0.00003+-0.0000   0.04433+-0.0007   0.00128+-0.0001   0.00241+-0.0002   0.07364+-0.0008   0.00999+-0.0003           *
           9   0.00085+-0.0001   0.07135+-0.0008   0.00147+-0.0001   0.00001+-0.0000   0.00000+-0.0000   0.00030+-0.0001   0.00633+-0.0003   0.00024+-0.0001           *
          10   0.27594+-0.0015   0.00135+-0.0001   0.31334+-0.0014   0.05247+-0.0008   0.05912+-0.0008   0.40903+-0.0017   0.19705+-0.0014   0.66570+-0.0015   0.01277+-0.0004           *
          11   0.00482+-0.0002   0.00002+-0.0000   0.00292+-0.0002   0.00011+-0.0000   0.00027+-0.0001   0.00775+-0.0003   0.00471+-0.0002   0.21346+-0.0014   0.00048+-0.0001   0.42821+-0.0017           *
          12   0.08238+-0.0010   0.00001+-0.0000   0.34201+-0.0015   0.00019+-0.0000   0.00035+-0.0001   0.05341+-0.0007   0.02028+-0.0005   0.00004+-0.0000   0.00168+-0.0001   0.01594+-0.0004   0.00000+-0.0000           *
          13   0.71101+-0.0015   0.00030+-0.0001   0.64288+-0.0016   0.10791+-0.0010   0.13116+-0.0011   0.43715+-0.0017   0.43880+-0.0017   0.01013+-0.0004   0.00368+-0.0002   0.18816+-0.0013   0.00084+-0.0001   0.18511+-0.0012           *
          14   0.14637+-0.0012   0.01320+-0.0004   0.07135+-0.0009   0.00252+-0.0002   0.00099+-0.0001   0.01740+-0.0004   0.05291+-0.0008   0.00278+-0.0002   0.00889+-0.0003   0.03124+-0.0006   0.00007+-0.0000   0.01823+-0.0005   0.18067+-0.0014           *
          15   0.00762+-0.0003   0.00022+-0.0000   0.00233+-0.0002   0.00002+-0.0000   0.00000+-0.0000   0.00257+-0.0002   0.00322+-0.0002   0.00000+-0.0000   0.00009+-0.0000   0.00034+-0.0001   0.00000+-0.0000   0.00909+-0.0003   0.01320+-0.0004   0.15205+-0.0013           *
          16   0.36406+-0.0016   0.00001+-0.0000   0.04695+-0.0006   0.00059+-0.0001   0.00047+-0.0001   0.01283+-0.0004   0.01249+-0.0004   0.00516+-0.0002   0.00001+-0.0000   0.06987+-0.0009   0.00004+-0.0000   0.00025+-0.0001   0.13012+-0.0011   0.23867+-0.0015   0.00034+-0.0001           *
          17   0.96042+-0.0006   0.00001+-0.0000   0.24091+-0.0014   0.06852+-0.0009   0.09912+-0.0010   0.14150+-0.0012   0.11959+-0.0011   0.01134+-0.0003   0.00006+-0.0000   0.10572+-0.0010   0.00072+-0.0001   0.02180+-0.0005   0.42099+-0.0018   0.12889+-0.0011   0.00476+-0.0002   0.34450+-0.0017           *
          18   0.11736+-0.0011   0.00000+-0.0000   0.00178+-0.0001   0.00082+-0.0001   0.00267+-0.0002   0.00207+-0.0002   0.00121+-0.0001   0.00048+-0.0001   0.00000+-0.0000   0.00447+-0.0002   0.00000+-0.0000   0.00001+-0.0000   0.00627+-0.0003   0.00606+-0.0003   0.00000+-0.0000   0.00963+-0.0003   0.26734+-0.0015           *
          19   0.73015+-0.0015   0.00000+-0.0000   0.02575+-0.0005   0.12982+-0.0012   0.18563+-0.0013   0.09547+-0.0010   0.05075+-0.0007   0.00515+-0.0002   0.00000+-0.0000   0.04145+-0.0007   0.00014+-0.0000   0.00021+-0.0000   0.09891+-0.0010   0.00761+-0.0003   0.00003+-0.0000   0.02136+-0.0005   0.63087+-0.0018   0.18753+-0.0013           *
          20   0.27294+-0.0014   0.00143+-0.0001   0.01783+-0.0004   0.11056+-0.0011   0.02076+-0.0005   0.04950+-0.0007   0.37014+-0.0017   0.00491+-0.0002   0.00195+-0.0002   0.08403+-0.0009   0.00054+-0.0001   0.00157+-0.0001   0.24129+-0.0015   0.25642+-0.0015   0.00574+-0.0002   0.13823+-0.0012   0.12636+-0.0010   0.00318+-0.0002   0.03208+-0.0006           *
          21   0.54232+-0.0016   0.00000+-0.0000   0.01370+-0.0004   0.34226+-0.0016   0.13249+-0.0012   0.08064+-0.0009   0.22845+-0.0014   0.00363+-0.0002   0.00001+-0.0000   0.05682+-0.0008   0.00017+-0.0000   0.00037+-0.0001   0.23413+-0.0014   0.06311+-0.0008   0.00059+-0.0001   0.06622+-0.0008   0.33748+-0.0015   0.02868+-0.0006   0.34987+-0.0016   0.51177+-0.0016           *
          22   0.04056+-0.0006   0.00007+-0.0000   0.00033+-0.0001   0.00998+-0.0003   0.00094+-0.0001   0.00401+-0.0002   0.01853+-0.0005   0.00032+-0.0001   0.00000+-0.0000   0.00305+-0.0002   0.00002+-0.0000   0.00000+-0.0000   0.00962+-0.0003   0.07547+-0.0009   0.00158+-0.0001   0.02145+-0.0005   0.03406+-0.0006   0.01272+-0.0004   0.01667+-0.0004   0.23068+-0.0014   0.25319+-0.0015           *
          23   0.71503+-0.0015   0.00092+-0.0001   0.53447+-0.0016   0.05009+-0.0007   0.04988+-0.0007   0.36702+-0.0016   0.17379+-0.0012   0.14583+-0.0011   0.00377+-0.0002   0.41856+-0.0016   0.01343+-0.0004   0.03951+-0.0007   0.66348+-0.0015   0.36423+-0.0016   0.01203+-0.0004   0.72543+-0.0014   0.49034+-0.0016   0.04221+-0.0006   0.17788+-0.0013   0.35160+-0.0017   0.31674+-0.0015   0.08246+-0.0009           *
          24   0.15283+-0.0012   0.06061+-0.0008   0.03082+-0.0006   0.03429+-0.0006   0.00689+-0.0003   0.03206+-0.0006   0.19289+-0.0012   0.00802+-0.0003   0.03941+-0.0007   0.07298+-0.0009   0.00127+-0.0001   0.00991+-0.0003   0.18585+-0.0011   0.77490+-0.0014   0.10449+-0.0010   0.13520+-0.0011   0.08948+-0.0009   0.00605+-0.0003   0.01396+-0.0004   0.68046+-0.0015   0.17647+-0.0013   0.26520+-0.0015   0.28340+-0.0014           *
          25   0.34767+-0.0015   0.00002+-0.0000   0.00757+-0.0003   0.34116+-0.0016   0.10608+-0.0011   0.04759+-0.0007   0.19184+-0.0013   0.00939+-0.0003   0.00007+-0.0000   0.07628+-0.0009   0.00154+-0.0001   0.00037+-0.0001   0.09030+-0.0009   0.04454+-0.0006   0.00083+-0.0001   0.04290+-0.0007   0.19576+-0.0014   0.03605+-0.0006   0.24788+-0.0014   0.44891+-0.0017   0.90081+-0.0010   0.30888+-0.0016   0.18166+-0.0012   0.17193+-0.0013           *
          26   0.00762+-0.0003   0.00000+-0.0000   0.00000+-0.0000   0.00605+-0.0002   0.00066+-0.0001   0.00014+-0.0000   0.00499+-0.0002   0.00000+-0.0000   0.00000+-0.0000   0.00034+-0.0001   0.00000+-0.0000   0.00000+-0.0000   0.00031+-0.0001   0.00121+-0.0001   0.00000+-0.0000   0.00016+-0.0000   0.00419+-0.0002   0.00196+-0.0001   0.00327+-0.0002   0.03073+-0.0006   0.06268+-0.0009   0.16706+-0.0013   0.00379+-0.0002   0.03099+-0.0006   0.25532+-0.0014           *
          27   0.01033+-0.0003   0.00000+-0.0000   0.00000+-0.0000   0.02104+-0.0004   0.00192+-0.0001   0.00052+-0.0001   0.01035+-0.0003   0.00001+-0.0000   0.00000+-0.0000   0.00122+-0.0001   0.00000+-0.0000   0.00000+-0.0000   0.00050+-0.0001   0.00089+-0.0001   0.00000+-0.0000   0.00031+-0.0001   0.00705+-0.0003   0.00307+-0.0002   0.00963+-0.0003   0.03747+-0.0006   0.14407+-0.0012   0.13298+-0.0012   0.00949+-0.0003   0.02406+-0.0005   0.49869+-0.0016   0.64642+-0.0016           *
          28   0.00006+-0.0000   0.00000+-0.0000   0.00000+-0.0000   0.00016+-0.0000   0.00000+-0.0000   0.00000+-0.0000   0.00092+-0.0001   0.00000+-0.0000   0.00000+-0.0000   0.00000+-0.0000   0.00000+-0.0000   0.00000+-0.0000   0.00000+-0.0000   0.00113+-0.0001   0.00000+-0.0000   0.00001+-0.0000   0.00023+-0.0000   0.00009+-0.0000   0.00001+-0.0000   0.00446+-0.0002   0.00112+-0.0001   0.02180+-0.0005   0.00029+-0.0001   0.04726+-0.0007   0.01466+-0.0004   0.08302+-0.0009   0.00534+-0.0002           *
          29   0.00379+-0.0002   0.00002+-0.0000   0.00000+-0.0000   0.00061+-0.0001   0.00009+-0.0000   0.00003+-0.0000   0.00128+-0.0001   0.00002+-0.0000   0.00000+-0.0000   0.00054+-0.0001   0.00000+-0.0000   0.00000+-0.0000   0.00030+-0.0001   0.00430+-0.0002   0.00002+-0.0000   0.00012+-0.0000   0.00190+-0.0001   0.00197+-0.0001   0.00068+-0.0001   0.01846+-0.0004   0.01382+-0.0004   0.11007+-0.0010   0.00310+-0.0002   0.04692+-0.0007   0.07086+-0.0008   0.51606+-0.0017   0.16262+-0.0012   0.44945+-0.0017           *
          30   0.00024+-0.0001   0.00000+-0.0000   0.00000+-0.0000   0.00039+-0.0001   0.00000+-0.0000   0.00000+-0.0000   0.00075+-0.0001   0.00000+-0.0000   0.00000+-0.0000   0.00000+-0.0000   0.00000+-0.0000   0.00000+-0.0000   0.00001+-0.0000   0.00019+-0.0000   0.00000+-0.0000   0.00000+-0.0000   0.00033+-0.0001   0.00037+-0.0001   0.00006+-0.0000   0.00153+-0.0001   0.00169+-0.0001   0.01504+-0.0004   0.00027+-0.0001   0.01083+-0.0004   0.02149+-0.0005   0.20055+-0.0014   0.02501+-0.0006   0.16305+-0.0013   0.40299+-0.0017           *
          31   0.00000+-0.0000   0.00000+-0.0000   0.00000+-0.0000   0.00000+-0.0000   0.00000+-0.0000   0.00000+-0.0000   0.00000+-0.0000   0.00000+-0.0000   0.00000+-0.0000   0.00000+-0.0000   0.00000+-0.0000   0.00000+-0.0000   0.00000+-0.0000   0.00000+-0.0000   0.00000+-0.0000   0.00000+-0.0000   0.00000+-0.0000   0.00000+-0.0000   0.00000+-0.0000   0.00000+-0.0000   0.00000+-0.0000   0.00000+-0.0000   0.00000+-0.0000   0.00000+-0.0000   0.00009+-0.0000   0.00039+-0.0001   0.00002+-0.0000   0.00000+-0.0000   0.00605+-0.0003   0.00862+-0.0003           *


------------
Matrix of significant Fst P values
Significance Level=0.0500
------------

Number of permutations : 90300

                     1         2         3         4         5         6         7         8         9        10        11        12        13        14        15        16        17        18        19        20        21        22        23        24        25        26        27        28        29        30        31
           1                   +         -         -         -         -         -         +         +         -         +         -         -         -         +         -         -         -         -         -         -         +         -         -         -         +         +         +         +         +         +
           2         +                   +         +         +         +         +         +         -         +         +         +         +         +         +         +         +         +         +         +         +         +         +         -         +         +         +         +         +         +         +
           3         -         +                   +         +         -         +         +         +         -         +         -         -         -         +         +         -         +         +         +         +         +         -         +         +         +         +         +         +         +         +
           4         -         +         +                   -         -         -         +         +         -         +         +         -         +         +         +         -         +         -         -         -         +         -         +         -         +         +         +         +         +         +
           5         -         +         +         -                   -         -         +         +         -         +         +         -         +         +         +         -         +         -         +         -         +         +         +         -         +         +         +         +         +         +
           6         -         +         -         -         -                   -         -         +         -         +         -         -         +         +         +         -         +         -         +         -         +         -         +         +         +         +         +         +         +         +
           7         -         +         +         -         -         -                   +         +         -         +         +         -         -         +         +         -         +         -         -         -         +         -         -         -         +         +         +         +         +         +
           8         +         +         +         +         +         -         +                   +         -         -         +         +         +         +         +         +         +         +         +         +         +         -         +         +         +         +         +         +         +         +
           9         +         -         +         +         +         +         +         +                   +         +         +         +         +         +         +         +         +         +         +         +         +         +         +         +         +         +         +         +         +         +
          10         -         +         -         -         -         -         -         -         +                   -         +         -         +         +         -         -         +         +         -         -         +         -         -         -         +         +         +         +         +         +
          11         +         +         +         +         +         +         +         -         +         -                   +         +         +         +         +         +         +         +         +         +         +         +         +         +         +         +         +         +         +         +
          12         -         +         -         +         +         -         +         +         +         +         +                   -         +         +         +         +         +         +         +         +         +         +         +         +         +         +         +         +         +         +
          13         -         +         -         -         -         -         -         +         +         -         +         -                   -         +         -         -         +         -         -         -         +         -         -         -         +         +         +         +         +         +
          14         -         +         -         +         +         +         -         +         +         +         +         +         -                   -         -         -         +         +         -         -         -         -         -         +         +         +         +         +         +         +
          15         +         +         +         +         +         +         +         +         +         +         +         +         +         -                   +         +         +         +         +         +         +         +         -         +         +         +         +         +         +         +
          16         -         +         +         +         +         +         +         +         +         -         +         +         -         -         +                   -         +         +         -         -         +         -         -         +         +         +         +         +         +         +
          17         -         +         -         -         -         -         -         +         +         -         +         +         -         -         +         -                   -         -         -         -         +         -         -         -         +         +         +         +         +         +
          18         -         +         +         +         +         +         +         +         +         +         +         +         +         +         +         +         -                   -         +         +         +         +         +         +         +         +         +         +         +         +
          19         -         +         +         -         -         -         -         +         +         +         +         +         -         +         +         +         -         -                   +         -         +         -         +         -         +         +         +         +         +         +
          20         -         +         +         -         +         +         -         +         +         -         +         +         -         -         +         -         -         +         +                   -         -         -         -         -         +         +         +         +         +         +
          21         -         +         +         -         -         -         -         +         +         -         +         +         -         -         +         -         -         +         -         -                   -         -         -         -         -         -         +         +         +         +
          22         +         +         +         +         +         +         +         +         +         +         +         +         +         -         +         +         +         +         +         -         -                   -         -         -         -         -         +         -         +         +
          23         -         +         -         -         +         -         -         -         +         -         +         +         -         -         +         -         -         +         -         -         -         -                   -         -         +         +         +         +         +         +
          24         -         -         +         +         +         +         -         +         +         -         +         +         -         -         -         -         -         +         +         -         -         -         -                   -         +         +         +         +         +         +
          25         -         +         +         -         -         +         -         +         +         -         +         +         -         +         +         +         -         +         -         -         -         -         -         -                   -         -         +         -         +         +
          26         +         +         +         +         +         +         +         +         +         +         +         +         +         +         +         +         +         +         +         +         -         -         +         +         -                   -         -         -         -         +
          27         +         +         +         +         +         +         +         +         +         +         +         +         +         +         +         +         +         +         +         +         -         -         +         +         -         -                   +         -         +         +
          28         +         +         +         +         +         +         +         +         +         +         +         +         +         +         +         +         +         +         +         +         +         +         +         +         +         -         +                   -         -         +
          29         +         +         +         +         +         +         +         +         +         +         +         +         +         +         +         +         +         +         +         +         +         -         +         +         -         -         -         -                   -         +
          30         +         +         +         +         +         +         +         +         +         +         +         +         +         +         +         +         +         +         +         +         +         +         +         +         +         -         +         -         -                   +
          31         +         +         +         +         +         +         +         +         +         +         +         +         +         +         +         +         +         +         +         +         +         +         +         +         +         +         +         +         +         +          

---------------------------------------------------
Matrix of coancestry coefficients as t/M=-ln(1-FST)
(M=N for haploid data, M=2N for diploid data)
---------------------------------------------------

Reference: Reynolds, J., Weir, B.S., and Cockerham, C.C. 1983.
                     1         2         3         4         5         6         7         8         9        10        11        12        13        14        15        16        17        18        19        20        21        22        23        24        25        26        27        28        29        30        31
           1  -0.00000
           2   0.14637  -0.00000
           3         0   0.11180  -0.00000
           4   0.00729   0.21885   0.05767  -0.00000
           5   0.00130   0.23737   0.03932         0  -0.00000
           6         0   0.14795   0.00296   0.02325   0.01523  -0.00000
           7   0.00100   0.12001   0.02794         0   0.00824   0.01381  -0.00000
           8   0.03888   0.15266   0.02500   0.09004   0.07623   0.02299   0.06605  -0.00000
           9   0.08712   0.01720   0.05035   0.13939   0.14204   0.07525   0.05949   0.08126  -0.00000
          10   0.00453   0.11387   0.00481   0.03961   0.03107         0   0.01522         0   0.04678  -0.00000
          11   0.07261   0.15174   0.05251   0.11876   0.10521   0.05237   0.07757   0.00804   0.07853         0  -0.00000
          12   0.01496   0.10685   0.00081   0.06958   0.05497   0.01480   0.03032   0.06200   0.04209   0.03151   0.08856  -0.00000
          13         0   0.10889         0   0.01918   0.01260         0         0   0.04457   0.05231   0.00784   0.07257   0.00444  -0.00000
          14   0.02056   0.05450   0.02406   0.08229   0.09065   0.04626   0.03957   0.07973   0.05014   0.04938   0.12842   0.03162   0.01159  -0.00000
          15   0.05829   0.10315   0.05129   0.11375   0.12255   0.05750   0.06987   0.14491   0.08765   0.10300   0.19807   0.03394   0.03958   0.01625  -0.00000
          16         0   0.09722   0.01326   0.05538   0.05360   0.02537   0.03204   0.03753   0.07504   0.01696   0.07039   0.03836   0.00711   0.00315   0.05545  -0.00000
          17         0   0.16102   0.00829   0.03068   0.02180   0.01623   0.02333   0.05996   0.11240   0.02635   0.09829   0.02835         0   0.02280   0.05947         0  -0.00000
          18   0.02269   0.27341   0.06667   0.09099   0.07835   0.07844   0.10230   0.11975   0.23233   0.09852   0.18410   0.10727   0.06093   0.07702   0.13372   0.03096   0.00718  -0.00000
          19         0   0.23123   0.03116   0.01672   0.00910   0.01761   0.03461   0.06578   0.16414   0.03763   0.11603   0.05865   0.01685   0.06089   0.09849   0.02161         0   0.01010  -0.00000
          20   0.00352   0.08898   0.03605   0.01948   0.03979   0.02624   0.00040   0.06429   0.06615   0.02306   0.09446   0.05010   0.00415   0.00596   0.05376   0.00677   0.01794   0.07497   0.03310  -0.00000
          21         0   0.16635   0.03789   0.00170   0.01286   0.01922   0.00843   0.07000   0.12173   0.03103   0.11220   0.05989   0.00505   0.02938   0.07268   0.01285   0.00298   0.03740   0.00053         0  -0.00000
          22   0.03390   0.16432   0.08319   0.05633   0.08371   0.06385   0.05580   0.11770   0.15976   0.08236   0.17877   0.10713   0.04525   0.02757   0.07532   0.02505   0.03776   0.05624   0.04063   0.00350   0.00339  -0.00000
          23         0   0.10100         0   0.03464   0.03113   0.00118   0.01564   0.01616   0.05971         0   0.05530   0.02162         0   0.00245   0.05038         0         0   0.04042   0.01164         0   0.00250   0.02452  -0.00000
          24   0.03241   0.04463   0.05219   0.06703   0.09298   0.05810   0.02472   0.10204   0.05016   0.05554   0.14167   0.05808   0.01936         0   0.03422   0.01455   0.04388   0.11411   0.07844         0   0.02104   0.01014   0.01256  -0.00000
          25   0.00346   0.18618   0.06229   0.00392   0.02304   0.03750   0.01569   0.08375   0.14584   0.04118   0.12190   0.08894   0.02536   0.04872   0.10419   0.02231   0.01584   0.04706   0.00819         0         0   0.00353   0.01646   0.03048  -0.00000
          26   0.06978   0.25743   0.15335   0.06440   0.10107   0.12520   0.08165   0.18926   0.24735   0.13450   0.23489   0.18471   0.09638   0.09827   0.16968   0.07225   0.07381   0.08448   0.06717   0.03426   0.02278   0.00783   0.08075   0.06345   0.00634  -0.00000
          27   0.05278   0.25563   0.12959   0.04110   0.07297   0.09117   0.06442   0.15195   0.23085   0.10044   0.19230   0.16673   0.07868   0.09880   0.16110   0.06202   0.06073   0.07644   0.04513   0.02774   0.00936   0.00811   0.06279   0.06828         0         0  -0.00000
          28   0.15844   0.25192   0.24199   0.17013   0.22852   0.23425   0.15236   0.32615   0.29567   0.24218   0.37105   0.26708   0.16847   0.11808   0.20325   0.12426   0.15401   0.18375   0.18108   0.07339   0.09374   0.04050   0.15256   0.06641   0.07779   0.01818   0.05316  -0.00000
          29   0.13032   0.29776   0.21801   0.13316   0.18008   0.20175   0.14231   0.27303   0.31361   0.21141   0.32601   0.25650   0.15575   0.13085   0.21932   0.10734   0.12479   0.12556   0.12792   0.07170   0.06716   0.02852   0.13177   0.09078   0.04665         0   0.01621         0  -0.00000
          30   0.17188   0.35665   0.27597   0.16503   0.22762   0.24529   0.17584   0.36181   0.37768   0.27442   0.40491   0.30182   0.20171   0.18452   0.25578   0.15694   0.16745   0.17948   0.17157   0.10584   0.10206   0.05515   0.18692   0.13473   0.07685   0.00726   0.03393   0.00512         0  -0.00000
          31   0.30216   0.61587   0.40256   0.25643   0.31926   0.37207   0.31268   0.52158   0.60441   0.45803   0.58542   0.44527   0.34791   0.37151   0.44759   0.26195   0.27813   0.24151   0.24337   0.25144   0.19681   0.16759   0.32756   0.34853   0.16700   0.07619   0.09872   0.16694   0.08531   0.04154  -0.00000
