# Supplementary material for: Looking for adaptive footprints in the HSP90AA1 ovine gene
Source: BMC Evol Biol. 2015 Feb 4;15:7. doi: 10.1186/s12862-015-0280-x (PMC4351680; doi:10.1186/s12862-015-0280-x)
Supplement: Additional file 9: — Genotypes of all animals used in this study for all the polymorphic sites detected in each species. [file 12862_2015_280_MOESM9_ESM.xlsx]

## Sheet: ID sheep breeds
Breed	Simbol
Akkaraman	AKA
Kazakh Arkhar-Merino	ARME
Assaf	AS
Awassi	AW
Bajdarak	BAJ
Bni Guil	BNI
Boujaad	BOUJ
Bozakh	BOZ
Caucasian	CAUC
Churra	Ch
Churra Lebrijana	Cl
Churra Tensina	Ct
Daglic	DGL
Kazakh Edilbai	EDIL
Ivesi	IV
Russian Karakul	KAR
Moldavian Karakul	KARM
Karabakh	KRB
Karachai	KRC
Karayaka	KRY
Kivircik	KVR
Finnsheep	L
Latxa	LX
D'Man	MAN
Spanish Merino	ME
Manchega	MNCH
Olkuska	OL
Pramenka	PRAM
Rasa Aragonesa	RA
Sakiz	SZ
Valle del Belice	VdB

## Sheet: ID wild species
Specie	Simbol
Ovibos moschatus	OMO
Capra hircus	CHI
Capra pyrenaica	CPI
Ammotragus lervia	ALE
Ovis ammon	ARG
Ovis canadiensis	BIG
Ovis vignei	URI
Ovis musimon	MUF
Rupricarpa pyrenaica	REB
Bos taurus	BTA
Bos mutus	YAK

## Sheet: O. aries breeds
Breed	Animal	g.703_704del(2)A	g.667_668insC	g.666_667insC	g.660G>C	g.601A>C	g.528G>A	g.524G>T	g.522A>G	g.516_517insG	g.468G>T	g.444A>G
AKA	AKA10	II	ID	DD	CC	AC	AA	GT	GG	DD	GT	GG
AKA	AKA11	II	ID	ID	CC	CC	AA	TT	AG	DD	TT	AG
AKA	AKA12	ID	DD	DD	CG	AC	AG	GT	GG	DD	GT	GG
AKA	AKA14	ID	DD	DD	CG	AA	AG	TT	GG	DD	TT	GG
AKA	AKA15	ID	DD	DD	CG	AC	AG	GT	GG	DD	GT	GG
AKA	AKA16	ID	DD	DD	CG	CC	AG	TT	GG	DD	TT	GG
AKA	AKA17	ID	DD	DD	CG	AC	AG	GT	GG	DD	GT	GG
AKA	AKA18	II	DD	DD	CC	AC	AA	GT	GG	ID	GT	GG
AKA	AKA21	ID	ID	ID	CG	CC	AG	TT	GG	DD	TT	AG
AKA	AKA22	II	DD	DD	CC	AC	AA	GT	GG	DD	GT	GG
AKA	AKA23	ID	ID	DD	CG	CC	AA	TT	GG	DD	TT	GG
AKA	AKA24	ID	ID	ID	CG	CC	AG	TT	GG	DD	TT	AG
AKA	AKA25	DD	DD	DD	GG	CC	AG	TT	GG	DD	TT	GG
AKA	AKA26	II	ID	DD	CC	AC	AA	GT	GG	DD	GT	GG
AKA	AKA27	ID	ID	ID	CG	CC	AG	TT	GG	DD	TT	AG
AKA	AKA28	DD	DD	DD	GG	CC	AG	TT	GG	DD	TT	GG
AKA	AKA29	II	ID	DD	CC	AC	AA	GT	GG	DD	GT	GG
AKA	AKA30	ID	DD	DD	CG	CC	AG	TT	GG	DD	TT	GG
AKA	AKA4	II	ID	II	CC	CC	AA	TT	GG	DD	TT	AG
AKA	AKA5	ID	DD	DD	CG	CC	AG	TT	AG	DD	TT	GG
AKA	AKA6	ID	ID	ID	CG	CC	AG	TT	GG	DD	TT	AG
AKA	AKA8	II	ID	DD	CC	AC	AA	GT	GG	DD	GT	GG
AKA	AKA9	DD	DD	DD	GG	CC	GG	TT	GG	DD	TT	GG
ARME	ARME3151	ID	ID	DD	CG	CC	AG	TT	GG	DD	TT	GG
ARME	ARME3152	ID	DD	DD	CG	CC	AG	TT	GG	ID	TT	GG
ARME	ARME3154	II	ID	DD	CC	CC	AA	TT	GG	ID	TT	GG
ARME	ARME3156	II	ID	II	CC	CC	AA	TT	GG	DD	TT	AG
ARME	ARME3158	II	ID	II	CC	CC	AA	TT	GG	DD	TT	AG
ARME	ARME3159	II	DD	DD	CC	AC	AA	GT	GG	ID	GT	GG
ARME	ARME3160	ID	ID	DD	CC	CC	AA	TT	GG	DD	TT	AG
ARME	ARME3161	II	DD	DD	CC	AC	AA	GT	GG	ID	GT	GG
ARME	ARME3162	ID	DD	DD	CG	CC	AG	TT	GG	ID	TT	GG
ARME	ARME3164	II	ID	DD	CC	CC	AA	TT	GG	ID	TT	GG
ARME	ARME3165	ID	ID	DD	CG	CC	AG	TT	GG	DD	TT	GG
ARME	ARME3166	II	ID	II	CC	CC	AA	TT	GG	DD	TT	AG
ARME	ARME3168	ID	DD	DD	CG	CC	AG	TT	GG	DD	TT	GG
ARME	ARME3169	DD	DD	DD	GG	CC	GG	TT	GG	DD	TT	GG
ARME	ARME3170	DD	DD	DD	CG	CC	AG	TT	GG	DD	TT	GG
ARME	ARME3173	ID	ID	DD	CG	CC	AA	TT	GG	DD	TT	AG
ARME	ARME3174	ID	DD	DD	CG	CC	AG	TT	GG	ID	TT	GG
ARME	ARME3175	ID	DD	DD	CG	AC	AG	GT	GG	DD	GT	GG
AS	AS10	ID	ID	DD	CG	CC	AG	TT	GG	DD	TT	GG
AS	AS11	II	ID	DD	CC	CC	AA	TT	GG	DD	TT	GG
AS	AS13	II	ID	II	CC	CC	AA	TT	GG	DD	TT	AG
AS	AS131	II	ID	ID	CC	AC	AA	GT	GG	DD	GT	AG
AS	AS16	II	ID	II	CC	CC	AA	TT	GG	DD	TT	AG
AS	AS17	ID	DD	DD	CG	CC	AG	TT	GG	DD	TT	GG
AS	AS2	II	ID	ID	CC	CC	AA	TT	GG	DD	TT	AG
AS	AS20	ID	ID	DD	CG	CC	AG	TT	GG	DD	TT	GG
AS	AS21	II	ID	DD	CC	AC	AA	GT	GG	DD	GT	GG
AS	AS22	II	II	DD	CC	CC	AA	TT	GG	DD	TT	GG
AS	AS23	II	ID	II	CC	CC	AA	TT	GG	DD	TT	AA
AS	AS24	II	ID	DD	CC	AC	AA	GT	GG	DD	GT	GG
AS	AS25	ID	DD	DD	CG	AC	AG	GT	GG	DD	GT	GG
AS	AS28	II	ID	DD	CC	AC	AA	GT	GG	DD	GT	GG
AS	AS30	II	DD	DD	CC	AC	AA	GT	GG	DD	GT	GG
AS	AS31	II	ID	DD	CC	AC	AA	GT	GG	DD	GT	GG
AS	AS34	II	ID	DD	CC	AC	AA	GT	GG	DD	GT	GG
AS	AS35	II	II	DD	CC	CC	AA	TT	GG	DD	TT	GG
AS	AS36	II	II	DD	CC	CC	AA	TT	GG	DD	TT	GG
AS	AS37	II	II	DD	CC	CC	AA	TT	GG	DD	TT	GG
AS	AS39	II	ID	DD	CC	AC	AA	GT	GG	DD	GT	GG
AS	AS40	ID	DD	DD	CG	AC	AG	GT	GG	DD	GT	GG
AS	AS43	II	DD	DD	CC	AC	AA	GT	GG	DD	GT	GG
AS	AS44	II	DD	DD	CC	AC	AA	GT	GG	DD	GT	GG
AS	AS45	II	ID	ID	CC	AC	AA	GT	GG	DD	GT	AG
AS	AS47	II	DD	DD	CC	AC	AA	GT	GG	DD	GT	GG
AS	AS48	II	ID	DD	CC	CC	AA	TT	GG	DD	TT	GG
AS	AS50	ID	DD	DD	CG	AC	AG	GT	GG	DD	GT	GG
AS	AS57	II	DD	DD	CC	AC	AA	GT	GG	DD	GT	GG
AS	AS60	II	DD	DD	CC	AC	AA	GT	GG	DD	GT	GG
AW	AW1	ID	ID	DD	CC	CC	AA	TT	GG	DD	TT	GG
AW	AW10	ID	DD	DD	CG	CC	AG	TT	GG	ID	TT	GG
AW	AW12	II	ID	DD	CC	AC	AA	GT	GG	DD	GT	GG
AW	AW13	II	ID	DD	CC	AC	AA	GT	GG	DD	GT	GG
AW	AW14	II	ID	DD	CC	CC	AA	TT	GG	DD	TT	GG
AW	AW15	ID	ID	DD	CG	CC	AG	TT	GG	DD	TT	GG
AW	AW16	ID	ID	DD	CG	CC	AG	TT	GG	DD	TT	GG
AW	AW17	II	ID	DD	CC	AC	AA	GT	GG	DD	GT	GG
AW	AW18	II	DD	DD	CC	AA	AA	GG	GG	DD	GG	GG
AW	AW19	II	ID	DD	CC	AC	AA	GT	GG	DD	GT	GG
AW	AW2	II	DD	DD	CC	AA	AA	GG	GG	DD	GG	GG
AW	AW21	II	II	DD	CC	CC	AA	TT	GG	DD	TT	GG
AW	AW22	ID	ID	DD	CG	CC	AG	TT	GG	DD	TT	GG
AW	AW23	II	ID	DD	CC	AC	AA	GT	GG	DD	GT	GG
AW	AW24	II	DD	DD	CC	AC	AA	GT	GG	DD	GT	GG
AW	AW25	II	ID	DD	CC	AC	AA	GT	GG	DD	GT	AG
AW	AW26	II	ID	DD	CC	AC	AA	GT	GG	DD	GT	GG
AW	AW27	II	ID	DD	CC	AC	AA	GT	GG	DD	GT	GG
AW	AW28	II	ID	DD	CC	AC	AA	GT	GG	DD	GT	GG
AW	AW29	II	ID	DD	CC	AC	AA	GT	GG	DD	GT	GG
AW	AW3	II	ID	DD	CC	AC	AA	GT	GG	DD	GT	GG
AW	AW30	ID	DD	DD	CG	AC	AG	GT	GG	DD	GT	GG
AW	AW31	ID	DD	DD	CG	CC	AG	TT	GG	DD	TT	GG
AW	AW32	II	ID	DD	CC	AC	AA	GT	GG	DD	GT	GG
AW	AW33	II	DD	DD	CC	AA	AA	GG	GG	DD	GG	GG
AW	AW35	ID	DD	DD	CG	AC	AG	GT	GG	DD	GT	GG
AW	AW4	II	ID	DD	CC	AC	AA	GT	GG	DD	GT	GG
AW	AW7	ID	DD	DD	CG	CC	AG	TT	GG	DD	TT	GG
AW	AW8	II	DD	DD	CC	AA	AA	GG	GG	DD	GG	GG
AW	AW9	II	ID	DD	CC	AC	AA	GT	GG	DD	GT	GG
BAJ	BAJ1	ID	DD	DD	CG	CC	AG	TT	AG	DD	TT	GG
BAJ	BAJ10	II	ID	DD	CC	AC	AA	GT	GG	DD	GT	GG
BAJ	BAJ11	ID	DD	DD	CG	AC	AG	GT	GG	DD	TT	GG
BAJ	BAJ12	DD	DD	DD	GG	CC	AG	TT	GG	DD	TT	GG
BAJ	BAJ15	DD	DD	DD	GG	CC	AG	TT	GG	DD	TT	GG
BAJ	BAJ18	ID	DD	DD	CG	AC	AA	GT	GG	DD	GT	GG
BAJ	BAJ19	II	DD	DD	CC	AC	AA	GT	GG	DD	GT	GG
BAJ	BAJ2	II	ID	DD	CC	CC	AA	TT	GG	DD	TT	AG
BAJ	BAJ20	II	DD	DD	CC	AC	AA	GT	GG	DD	GT	GG
BAJ	BAJ21	DD	DD	DD	CC	CC	AA	TT	GG	DD	TT	GG
BAJ	BAJ22	ID	DD	DD	CG	CC	AG	TT	AG	DD	TT	GG
BAJ	BAJ27	ID	DD	DD	CG	CC	AG	TT	GG	DD	TT	AG
BAJ	BAJ29	II	DD	DD	CG	CC	AA	TT	GG	ID	TT	GG
BAJ	BAJ30	DD	DD	DD	GG	CC	GG	TT	GG	DD	TT	GG
BAJ	BAJ31	ID	DD	DD	CG	CC	AA	TT	AG	DD	TT	GG
BAJ	BAJ32	ID	DD	DD	CG	AC	AG	GT	GG	DD	GT	GG
BAJ	BAJ33	ID	DD	DD	CG	AC	AG	GT	GG	DD	GT	GG
BAJ	BAJ34	DD	DD	DD	CG	CC	AG	TT	GG	DD	TT	GG
BAJ	BAJ35	ID	DD	DD	CG	AC	AG	GT	GG	DD	GT	GG
BAJ	BAJ6	ID	ID	DD	CG	CC	AG	TT	GG	DD	TT	GG
BAJ	BAJ7	ID	DD	DD	CG	CC	AG	TT	GG	DD	TT	AG
BAJ	BAJ8	DD	DD	DD	CG	CC	AG	TT	GG	DD	TT	AG
BNI	BNI1	ID	DD	DD	CG	CC	AG	TT	GG	ID	TT	GG
BNI	BNI10	DD	DD	DD	GG	CC	GG	TT	GG	DD	TT	GG
BNI	BNI11	ID	ID	ID	CG	CC	AA	TT	GG	DD	TT	AA
BNI	BNI12	II	DD	DD	CC	CC	AA	TT	GG	DD	TT	AG
BNI	BNI13	II	ID	DD	CC	AC	AA	TT	GG	DD	GT	GG
BNI	BNI14	DD	DD	DD	GG	CC	GG	TT	GG	DD	TT	GG
BNI	BNI15	ID	DD	DD	CG	AC	AA	TT	GG	DD	GT	GG
BNI	BNI17	ID	DD	DD	CG	AC	AG	GT	GG	DD	GG	GG
BNI	BNI18	ID	DD	DD	CG	AC	AG	GT	GG	DD	GT	GG
BNI	BNI19	ID	ID	ID	CG	CC	AG	TT	GG	DD	TT	AG
BNI	BNI2	ID	DD	DD	CG	CC	AG	TT	GG	DD	TT	GG
BNI	BNI20	II	ID	ID	CC	CC	AA	TT	GG	DD	TT	AG
BNI	BNI21	II	ID	DD	CC	CC	AA	TT	GG	DD	TT	GG
BNI	BNI22	II	ID	ID	CC	CC	AA	TT	GG	DD	TT	AG
BNI	BNI24	ID	DD	DD	CG	CC	AG	TT	AG	DD	TT	GG
BNI	BNI25	ID	DD	DD	CG	CC	AG	TT	GG	ID	TT	GG
BNI	BNI26	DD	DD	DD	GG	CC	AG	TT	GG	DD	TT	GG
BNI	BNI27	ID	ID	DD	CG	CC	AG	TT	GG	DD	TT	GG
BNI	BNI28	ID	DD	DD	CG	AC	AG	GT	GG	DD	GT	GG
BNI	BNI29	II	ID	II	CC	CC	AA	TT	GG	DD	TT	AG
BNI	BNI3	ID	ID	ID	CG	CC	AG	TT	GG	DD	TT	AG
BNI	BNI30	II	DD	DD	CC	AC	AA	GT	AG	DD	GT	GG
BNI	BNI4	II	ID	ID	CC	CC	AA	TT	GG	DD	TT	AG
BNI	BNI5	ID	DD	DD	CG	CC	AA	TT	AG	DD	TT	GG
BNI	BNI7	DD	DD	DD	GG	CC	GG	TT	GG	DD	TT	GG
BNI	BNI8	ID	DD	DD	CG	CC	AG	TT	GG	ID	TT	GG
BNI	BNI9	ID	DD	DD	CG	CC	AG	TT	GG	ID	TT	GG
BOUJ	BOUJ1	II	ID	DD	CC	AC	AA	GT	GG	DD	GT	GG
BOUJ	BOUJ11	II	ID	DD	CC	CC	AA	TT	AG	DD	TT	GG
BOUJ	BOUJ12	ID	DD	DD	CG	CC	AG	TT	GG	DD	TT	GG
BOUJ	BOUJ14	II	DD	DD	CC	CC	AA	TT	AG	ID	TT	GG
BOUJ	BOUJ15	II	DD	DD	CC	CC	AA	TT	GG	ID	TT	GG
BOUJ	BOUJ16	DD	DD	DD	GG	CC	GG	TT	GG	DD	TT	GG
BOUJ	BOUJ17	ID	ID	ID	CG	CC	AG	TT	GG	DD	TT	AG
BOUJ	BOUJ19	II	ID	ID	CC	CC	AA	TT	GG	DD	TT	AG
BOUJ	BOUJ2	DD	DD	DD	GG	CC	AG	TT	GG	DD	TT	AG
BOUJ	BOUJ20	II	ID	ID	CC	CC	AA	TT	GG	ID	TT	GG
BOUJ	BOUJ21	II	DD	DD	CC	CC	AA	TT	GG	DD	TT	GG
BOUJ	BOUJ22	DD	DD	DD	GG	CC	AG	TT	GG	DD	TT	AG
BOUJ	BOUJ23	II	ID	DD	CC	CC	AA	TT	GG	DD	TT	GG
BOUJ	BOUJ24	II	ID	DD	CC	CC	AA	TT	GG	ID	TT	GG
BOUJ	BOUJ26	II	DD	DD	CC	CC	AA	TT	GG	DD	TT	GG
BOUJ	BOUJ27	ID	ID	DD	CG	CC	AG	TT	GG	DD	TT	GG
BOUJ	BOUJ28	DD	DD	DD	GG	CC	GG	TT	GG	DD	TT	GG
BOUJ	BOUJ29	II	DD	DD	CC	AC	AA	GT	GG	DD	GT	GG
BOUJ	BOUJ3	ID	ID	DD	CG	CC	AG	TT	GG	DD	TT	GG
BOUJ	BOUJ30	II	ID	DD	CC	AC	AA	GT	GG	DD	GT	GG
BOUJ	BOUJ31	ID	DD	DD	CG	AC	AG	GT	GG	DD	GT	GG
BOUJ	BOUJ32	II	ID	DD	CC	AC	AA	GT	GG	DD	GT	GG
BOUJ	BOUJ33	II	DD	DD	CC	AC	AA	GT	AG	DD	GT	GG
BOUJ	BOUJ4	ID	DD	DD	CG	CC	AG	TT	GG	ID	TT	GG
BOZ	BOZ1	DD	DD	DD	GG	CC	AG	TT	GG	DD	TT	GG
BOZ	BOZ12	DD	DD	DD	GG	CC	GG	TT	GG	DD	TT	GG
BOZ	BOZ15	II	ID	ID	CC	CC	AA	TT	GG	DD	TT	AA
BOZ	BOZ16	II	ID	ID	CC	CC	AA	TT	GG	ID	TT	GG
BOZ	BOZ17	ID	DD	DD	CG	CC	AG	TT	GG	ID	TT	GG
BOZ	BOZ18	II	ID	ID	CC	CC	AA	TT	GG	DD	TT	AG
BOZ	BOZ19	DD	DD	DD	GG	CC	GG	TT	GG	DD	TT	GG
BOZ	BOZ2	ID	DD	DD	CG	AC	AG	GT	GG	DD	GT	GG
BOZ	BOZ25	DD	DD	DD	GG	CC	AG	TT	GG	DD	TT	GG
BOZ	BOZ26	DD	DD	DD	GG	CC	AG	TT	GG	DD	TT	GG
BOZ	BOZ27	DD	DD	DD	GG	CC	GG	TT	GG	DD	TT	GG
BOZ	BOZ28	II	II	DD	CC	CC	AA	TT	GG	DD	TT	GG
BOZ	BOZ3	ID	ID	DD	CG	CC	AG	TT	GG	DD	TT	GG
BOZ	BOZ30	ID	DD	DD	CG	CC	AG	TT	GG	DD	TT	GG
BOZ	BOZ32	II	ID	DD	CC	AC	AA	GT	GG	DD	GT	GG
BOZ	BOZ34	II	DD	DD	CC	AC	AA	GT	GG	DD	GT	GG
BOZ	BOZ36	DD	DD	DD	GG	CC	GG	TT	GG	DD	TT	GG
BOZ	BOZ37	ID	DD	DD	CG	AC	AG	GT	GG	DD	GT	GG
BOZ	BOZ38	II	ID	DD	CC	AC	AA	GT	GG	DD	GT	GG
BOZ	BOZ40	ID	DD	DD	CG	CC	AG	TT	GG	DD	TT	GG
BOZ	BOZ5	ID	ID	DD	CG	CC	AG	TT	GG	DD	TT	GG
BOZ	BOZ6	II	ID	II	CC	CC	AA	TT	GG	DD	TT	AG
BOZ	BOZ7	II	ID	II	CC	CC	AA	TT	GG	DD	TT	AG
BOZ	BOZ8	DD	DD	DD	GG	CC	AG	TT	GG	DD	TT	AG
CAUC	CAUC1	II	ID	DD	CC	CC	AA	TT	GG	ID	TT	GG
CAUC	CAUC11	ID	DD	DD	CG	AC	AG	TT	GG	DD	GT	GG
CAUC	CAUC14	II	DD	DD	CC	CC	AA	TT	GG	II	TT	GG
CAUC	CAUC16	ID	ID	DD	CG	CC	AG	TT	GG	DD	TT	GG
CAUC	CAUC19	II	ID	DD	CC	CC	AA	TT	GG	ID	TT	AG
CAUC	CAUC2	II	ID	II	CC	CC	AA	TT	GG	DD	TT	AG
CAUC	CAUC21	II	DD	DD	CC	CC	AA	TT	GG	II	TT	GG
CAUC	CAUC22	DD	DD	DD	CG	CC	AG	TT	GG	DD	TT	AG
CAUC	CAUC23	ID	DD	DD	CG	AC	AG	TT	GG	DD	GT	GG
CAUC	CAUC24	DD	DD	DD	GG	CC	GG	TT	GG	DD	TT	GG
CAUC	CAUC25	ID	DD	DD	CG	CC	AG	TT	GG	ID	TT	GG
CAUC	CAUC26	DD	DD	DD	GG	CC	GG	TT	GG	DD	TT	GG
CAUC	CAUC27	ID	DD	DD	CG	CC	AG	TT	GG	ID	TT	GG
CAUC	CAUC3	DD	DD	DD	CG	CC	AG	TT	GG	ID	TT	GG
CAUC	CAUC30	II	ID	II	CC	CC	AA	TT	GG	DD	TT	AG
CAUC	CAUC31	ID	DD	DD	CG	AC	AG	GT	GG	DD	GT	GG
CAUC	CAUC34	ID	ID	DD	CG	CC	AG	TT	GG	DD	TT	GG
CAUC	CAUC35	ID	DD	DD	CG	AC	AG	GT	GG	DD	GT	GG
CAUC	CAUC37	II	II	II	CC	CC	AA	TT	GG	DD	TT	AA
CAUC	CAUC4	II	DD	DD	CC	CC	AA	TT	GG	ID	TT	GG
CAUC	CAUC40	II	ID	DD	CC	CC	AA	TT	GG	DD	TT	GG
CAUC	CAUC5	II	DD	DD	CC	CC	AA	TT	GG	II	TT	GG
CAUC	CAUC6	II	ID	DD	CC	AC	AA	GT	GG	DD	GT	GG
CAUC	CAUC7	DD	DD	DD	GG	CC	AG	TT	GG	ID	TT	GG
CAUC	CAUC9	II	DD	DD	CC	CC	AA	TT	GG	ID	TT	GG
Ch	Ch1	II	ID	ID	CC	CC	AA	TT	GG	DD	TT	AG
Ch	Ch10	ID	DD	DD	CG	CC	AG	TT	GG	ID	TT	GG
Ch	Ch11	ID	ID	ID	CG	CC	AG	TT	GG	DD	TT	AG
Ch	Ch14	II	DD	DD	CC	CC	AA	TT	GG	DD	TT	GG
Ch	Ch16	II	DD	DD	CC	CC	AA	TT	AG	ID	TT	GG
Ch	Ch18	II	II	II	CC	CC	AA	TT	GG	DD	TT	AA
Ch	Ch19	II	ID	ID	CC	AC	AA	GT	GG	DD	GT	AG
Ch	Ch22	ID	DD	DD	CG	CC	AG	TT	GG	ID	TT	GG
Ch	Ch23	II	DD	DD	CC	AC	AA	GT	GG	DD	GT	GG
Ch	Ch30	ID	ID	ID	CG	CC	AG	TT	GG	DD	TT	AG
Ch	Ch36	ID	DD	DD	CG	CC	AG	TT	AG	DD	TT	GG
Ch	Ch37	II	II	DD	CC	CC	AA	TT	GG	ID	TT	AG
Ch	Ch46	II	DD	DD	CC	AC	AA	GT	GG	DD	GT	GG
Ch	Ch47	ID	DD	DD	CG	CC	AG	TT	AG	DD	TT	GG
Ch	Ch5	ID	ID	DD	CG	CC	AG	TT	GG	DD	TT	AG
Ch	Ch50	ID	DD	DD	CG	AC	AG	GT	GG	DD	GT	GG
Ch	Ch52	II	DD	DD	CC	AC	AA	GT	GG	ID	GT	GG
Ch	Ch54	ID	DD	DD	CG	CC	AG	TT	GG	ID	TT	GG
Ch	Ch57	ID	DD	DD	CG	CC	AG	TT	AG	DD	TT	GG
Ch	Ch58	II	ID	ID	CC	AC	AA	GT	GG	DD	GT	AG
Ch	Ch59	ID	ID	ID	CG	CC	AG	TT	GG	DD	TT	AG
Ch	Ch7	ID	DD	DD	CG	CC	AG	TT	GG	ID	TT	GG
Ch	Ch9	II	DD	DD	CC	CC	AA	TT	AG	DD	TT	GG
Cl	Cl10	ID	DD	DD	CG	CC	AG	TT	GG	DD	TT	GG
Cl	Cl11	II	DD	DD	CC	AC	AA	GT	GG	DD	GT	GG
Cl	Cl12	ID	ID	DD	CG	CC	AG	TT	GG	DD	TT	GG
Cl	Cl13	II	II	DD	CC	CC	AA	TT	GG	DD	TT	GG
Cl	Cl14	ID	ID	DD	CC	CC	AA	TT	GG	DD	TT	GG
Cl	Cl18	II	DD	DD	CC	CC	AA	TT	GG	DD	TT	GG
Cl	Cl19	II	II	DD	CC	CC	AA	TT	GG	DD	TT	GG
Cl	Cl2	II	II	DD	CC	CC	AA	TT	GG	DD	TT	GG
Cl	Cl20	II	DD	DD	CC	AC	AA	GT	GG	ID	GT	GG
Cl	Cl22	II	II	DD	CC	CC	AA	TT	GG	DD	TT	GG
Cl	Cl23	II	II	DD	CC	CC	AA	TT	GG	DD	TT	GG
Cl	Cl24	II	II	DD	CC	CC	AA	TT	GG	DD	TT	GG
Cl	Cl25	ID	ID	DD	CG	CC	AG	TT	GG	DD	TT	GG
Cl	Cl3	II	II	DD	CC	CC	AA	TT	GG	DD	TT	GG
Cl	Cl34	ID	DD	DD	CG	CC	AG	TT	GG	DD	TT	GG
Cl	Cl35	II	II	DD	CC	CC	AA	TT	GG	DD	TT	GG
Cl	Cl37	ID	ID	DD	CG	CC	AG	TT	GG	DD	TT	GG
Cl	Cl38	ID	ID	DD	CG	CC	AG	TT	GG	DD	TT	GG
Cl	Cl39	II	ID	DD	CC	AC	AA	GT	GG	DD	GT	GG
Cl	Cl4	ID	ID	DD	CG	CC	AG	TT	GG	DD	TT	GG
Cl	Cl40	ID	ID	DD	CG	CC	AG	TT	GG	DD	TT	GG
Cl	Cl41	ID	ID	DD	CG	CC	AG	GT	GG	DD	GT	AG
Cl	Cl42	II	ID	DD	CC	CC	AA	TT	GG	DD	TT	GG
Cl	Cl5	II	II	DD	CC	CC	AA	TT	GG	DD	TT	GG
Cl	Cl8	II	II	DD	CC	CC	AA	TT	GG	DD	TT	GG
Cl	Cl9	ID	ID	DD	CG	CC	AG	TT	GG	DD	TT	GG
Ct	Ct101	ID	DD	DD	CG	CC	AG	TT	GG	ID	TT	GG
Ct	Ct102	ID	DD	DD	CG	CC	AG	TT	GG	ID	TT	GG
Ct	Ct105	DD	DD	DD	GG	CC	GG	TT	GG	DD	TT	GG
Ct	Ct107	ID	DD	DD	CG	CC	AG	TT	GG	ID	TT	GG
Ct	Ct108	DD	DD	DD	GG	CC	GG	TT	GG	DD	TT	GG
Ct	Ct113	ID	DD	DD	CG	CC	AG	TT	GG	ID	TT	GG
Ct	Ct115	II	DD	DD	CC	CC	AA	TT	GG	DD	TT	GG
Ct	Ct116	DD	DD	DD	CG	CC	AG	TT	GG	DD	TT	GG
Ct	Ct118	ID	DD	DD	CG	CC	AG	TT	GG	ID	TT	GG
Ct	Ct120	II	ID	DD	CC	CC	AA	TT	GG	ID	TT	GG
Ct	Ct121	II	ID	DD	CC	CC	AA	TT	GG	ID	TT	GG
Ct	Ct122	II	DD	DD	CC	CC	AA	TT	GG	ID	TT	GG
Ct	Ct123	ID	DD	DD	CG	CC	AG	TT	GG	ID	TT	GG
Ct	Ct124	DD	DD	DD	GG	CC	GG	TT	GG	DD	TT	GG
Ct	Ct125	DD	DD	DD	CG	CC	AG	TT	GG	DD	TT	GG
Ct	Ct126	DD	DD	DD	CG	CC	AG	TT	GG	DD	TT	GG
Ct	Ct50	II	DD	DD	CC	CC	AA	TT	GG	DD	TT	GG
Ct	Ct51	ID	ID	DD	CG	CC	AG	TT	GG	DD	TT	GG
Ct	Ct52	ID	ID	DD	CG	CC	AG	TT	GG	DD	TT	GG
Ct	Ct53	II	DD	DD	CC	CC	AA	TT	GG	II	TT	GG
Ct	Ct54	ID	DD	DD	CC	CC	AA	TT	GG	ID	TT	GG
Ct	Ct55	DD	DD	DD	GG	CC	GG	TT	GG	DD	TT	GG
Ct	Ct56	ID	ID	DD	CG	CC	AG	TT	GG	DD	TT	GG
Ct	Ct57	II	ID	DD	CC	CC	AA	TT	GG	ID	TT	GG
Ct	Ct58	II	DD	DD	CC	CC	AA	TT	GG	II	TT	GG
Ct	Ct59	II	DD	DD	CC	CC	AA	TT	GG	DD	TT	GG
Ct	Ct60	II	DD	DD	CC	CC	AA	TT	GG	DD	TT	AG
Ct	Ct61	II	DD	DD	CC	CC	AA	TT	GG	II	TT	GG
Ct	Ct62	ID	DD	DD	CG	CC	AG	TT	GG	ID	TT	GG
Ct	Ct63	DD	DD	DD	GG	CC	GG	TT	GG	DD	TT	GG
Ct	Ct66	II	DD	DD	CC	AA	AA	GT	GG	ID	GT	GG
Ct	Ct89	II	DD	DD	CC	CC	AA	TT	GG	ID	TT	GG
Ct	Ct99	ID	DD	DD	CG	CC	AG	TT	GG	ID	TT	GG
DGL	DGL1	ID	DD	DD	CG	CC	AG	TT	GG	DD	TT	GG
DGL	DGL10	ID	DD	DD	CG	AC	AG	GT	GG	DD	GT	GG
DGL	DGL11	DD	DD	DD	GG	CC	GG	TT	GG	DD	TT	GG
DGL	DGL12	II	DD	DD	CC	AA	AA	GG	GG	DD	GG	GG
DGL	DGL13	ID	DD	DD	CG	AC	AG	GT	GG	DD	GT	GG
DGL	DGL14	II	DD	DD	CC	AA	AA	GG	GG	DD	GG	GG
DGL	DGL15	II	DD	DD	CC	AA	AA	GG	GG	DD	GG	GG
DGL	DGL16	ID	DD	DD	CG	CC	AG	TT	GG	DD	TT	GG
DGL	DGL17	ID	DD	DD	CG	CC	AG	TT	GG	DD	TT	GG
DGL	DGL18	DD	DD	DD	GG	CC	GG	TT	GG	DD	TT	GG
DGL	DGL19	ID	DD	DD	CG	CC	AG	TT	GG	DD	TT	GG
DGL	DGL20	DD	DD	DD	GG	CC	GG	TT	GG	DD	TT	GG
DGL	DGL21	DD	DD	DD	GG	CC	GG	TT	GG	DD	TT	GG
DGL	DGL22	DD	DD	DD	GG	CC	GG	TT	GG	DD	TT	GG
DGL	DGL23	DD	DD	DD	GG	CC	GG	TT	GG	DD	TT	GG
DGL	DGL24	DD	DD	DD	GG	CC	GG	TT	GG	DD	TT	GG
DGL	DGL25	DD	DD	DD	GG	CC	GG	TT	GG	DD	TT	GG
DGL	DGL26	ID	ID	DD	CG	CC	AG	TT	GG	DD	TT	GG
DGL	DGL27	DD	DD	DD	GG	CC	GG	TT	GG	DD	TT	GG
DGL	DGL28	ID	DD	DD	CG	CC	AG	TT	GG	DD	TT	GG
DGL	DGL29	DD	DD	DD	GG	CC	GG	TT	GG	DD	TT	GG
DGL	DGL30	ID	ID	DD	CG	CC	AG	TT	GG	DD	TT	GG
DGL	DGL6	II	DD	DD	CC	AC	AA	GT	GG	ID	GT	GG
DGL	DGL8	ID	DD	DD	CG	CC	AG	TT	GG	DD	TT	GG
EDIL	EDIL3102	DD	DD	DD	CG	CC	AG	TT	GG	DD	TT	GG
EDIL	EDIL3103	DD	DD	DD	CG	CC	GG	TT	GG	DD	TT	GG
EDIL	EDIL3104	DD	DD	DD	CG	CC	AG	TT	GG	DD	TT	GG
EDIL	EDIL3107	DD	DD	DD	GG	CC	GG	TT	GG	DD	TT	GG
EDIL	EDIL3108	DD	DD	DD	CG	CC	AG	TT	GG	DD	TT	GG
EDIL	EDIL3109	DD	DD	DD	GG	CC	GG	TT	GG	DD	TT	GG
EDIL	EDIL3111	DD	DD	DD	CG	CC	AG	TT	GG	DD	TT	GG
EDIL	EDIL3113	DD	DD	DD	GG	CC	GG	TT	GG	DD	TT	GG
EDIL	EDIL3114	DD	DD	DD	CG	AC	AG	GT	GG	DD	GT	GG
EDIL	EDIL3115	ID	DD	DD	CG	CC	AG	TT	GG	DD	TT	GG
EDIL	EDIL3118	DD	DD	DD	CG	CC	AA	TT	GG	DD	TT	GG
EDIL	EDIL3121	DD	DD	DD	CG	CC	AG	TT	GG	DD	TT	GG
EDIL	EDIL3122	DD	DD	DD	CG	CC	AG	TT	GG	ID	TT	GG
EDIL	EDIL3124	DD	DD	DD	CG	CC	AG	TT	GG	DD	TT	GG
EDIL	EDIL3125	ID	ID	DD	CG	CC	AG	TT	GG	DD	TT	GG
EDIL	EDIL3127	DD	DD	DD	CG	CC	AG	TT	GG	DD	TT	GG
EDIL	EDIL3128	DD	DD	DD	CG	CC	AG	TT	GG	ID	TT	GG
EDIL	EDIL3129	DD	DD	DD	GG	CC	GG	TT	GG	DD	TT	GG
EDIL	EDIL3130	DD	DD	DD	GG	CC	GG	TT	GG	DD	TT	GG
EDIL	EDIL3131	DD	DD	DD	GG	CC	AG	TT	GG	DD	TT	GG
EDIL	EDIL3133	DD	DD	DD	GG	CC	AG	TT	GG	DD	TT	GG
EDIL	EDIL3134	DD	DD	DD	CG	CC	AG	TT	GG	DD	TT	GG
EDIL	EDIL3135	DD	DD	DD	CG	CC	AG	TT	GG	DD	TT	GG
EDIL	EDIL3136	DD	DD	DD	GG	CC	GG	TT	GG	DD	TT	GG
EDIL	EDIL3137	DD	DD	DD	CG	CC	AG	TT	AG	DD	TT	GG
EDIL	EDIL3139	DD	DD	DD	CG	CC	AG	TT	GG	DD	TT	GG
EDIL	EDIL3144	DD	DD	DD	GG	CC	GG	TT	GG	DD	TT	GG
EDIL	EDIL3145	ID	DD	DD	CG	CC	AG	TT	GG	DD	TT	GG
EDIL	EDIL3146	DD	DD	DD	GG	CC	AG	TT	GG	ID	TT	GG
EDIL	EDIL3147	DD	DD	DD	CG	CC	AG	TT	GG	DD	TT	GG
IV	IV11	II	DD	DD	CC	AC	AA	GT	GG	DD	GT	GG
IV	IV17	II	DD	DD	CC	AC	AA	GT	GG	DD	GT	GG
IV	IV23	II	DD	DD	CC	AA	AA	GG	GG	DD	GG	GG
IV	IV26	II	DD	DD	CC	AC	AA	GT	GG	DD	GT	GG
IV	IV28	ID	DD	DD	CG	AC	AG	GT	GG	DD	GT	GG
IV	IV29	DD	DD	DD	GG	CC	GG	TT	GG	DD	TT	GG
IV	IV36	DD	DD	DD	GG	CC	GG	TT	GG	DD	TT	GG
IV	IV37	II	II	II	CC	CC	AA	TT	GG	DD	TT	AA
IV	IV38	ID	DD	DD	CG	CC	AA	TT	AG	DD	TT	GG
IV	IV42	ID	DD	DD	CG	CC	AG	TT	GG	DD	TT	GG
IV	IV43	ID	ID	ID	CG	CC	AG	TT	GG	DD	TT	AG
IV	IV46	II	DD	DD	CC	AA	AA	GG	GG	DD	GG	GG
IV	IV48	II	DD	DD	CC	AC	AA	GT	GG	DD	GT	GG
IV	IV49	II	ID	DD	CC	CC	AA	TT	GG	DD	TT	GG
IV	IV53	DD	DD	DD	GG	CC	GG	TT	GG	DD	TT	GG
KAR	KAR22	ID	DD	DD	CG	AC	AG	GT	GG	DD	GT	GG
KAR	KAR23	ID	DD	DD	CG	CC	GG	TT	GG	DD	TT	GG
KAR	KAR25	ID	DD	DD	CG	AC	AG	GT	GG	DD	GT	GG
KAR	KAR27	ID	DD	DD	CG	AC	AG	GT	GG	DD	GT	GG
KAR	KAR28	ID	DD	DD	CG	AC	AG	GT	GG	DD	GG	GG
KAR	KAR29	ID	DD	DD	CG	AC	AG	GT	GG	DD	GT	GG
KAR	KAR30	ID	DD	DD	CG	AC	AG	GT	GG	DD	GT	GG
KAR	KAR32	ID	DD	DD	CG	AC	AG	GT	GG	DD	GT	GG
KAR	KAR33	DD	DD	DD	GG	CC	GG	TT	GG	DD	TT	GG
KAR	KAR34	ID	DD	DD	CG	AC	AG	GT	GG	DD	GT	GG
KAR	KAR36	DD	DD	DD	GG	CC	GG	TT	GG	DD	TT	GG
KAR	KAR37	ID	DD	DD	CG	AC	AG	GT	GG	DD	GT	GG
KAR	KAR38	ID	DD	DD	CG	CC	AG	TT	GG	DD	TT	GG
KAR	KAR39	DD	DD	DD	CG	CC	AG	TT	GG	DD	TT	GG
KAR	KAR40	DD	DD	DD	GG	CC	GG	TT	GG	DD	TT	GG
KARM	KARM1	ID	II	DD	CG	CC	AG	TT	GG	ID	TT	AG
KARM	KARM10	DD	DD	DD	CG	CC	AG	TT	GG	DD	TT	GG
KARM	KARM13	DD	DD	DD	CG	CC	AG	TT	GG	DD	TT	GG
KARM	KARM16	DD	DD	DD	CG	AC	AG	GT	GG	DD	GT	GG
KARM	KARM2	DD	DD	DD	CG	AC	AG	GT	GG	DD	GT	GG
KARM	KARM22	ID	DD	DD	CG	AC	AG	GT	GG	DD	GT	GG
KARM	KARM24	ID	DD	DD	CG	AC	AG	GT	GG	DD	GT	GG
KARM	KARM26	DD	DD	DD	CG	CC	AG	TT	GG	DD	TT	GG
KARM	KARM29	DD	DD	DD	CG	CC	AG	TT	GG	DD	TT	GG
KARM	KARM3	DD	DD	DD	GG	CC	GG	TT	GG	DD	TT	GG
KARM	KARM30	DD	DD	DD	GG	CC	GG	TT	GG	DD	TT	GG
KARM	KARM4	DD	DD	DD	GG	CC	GG	TT	GG	DD	TT	GG
KARM	KARM5	DD	DD	DD	GG	CC	GG	TT	GG	DD	TT	GG
KARM	KARM6	DD	DD	DD	CG	AC	AG	GT	GG	DD	GT	GG
KARM	KARM8	ID	DD	DD	CG	AC	AA	GT	GG	DD	GT	GG
KRB	KRB10	ID	ID	DD	CG	CC	AG	TT	GG	DD	TT	GG
KRB	KRB11	ID	ID	DD	CG	CC	AG	TT	GG	DD	TT	GG
KRB	KRB12	DD	DD	DD	GG	CC	AG	TT	GG	DD	TT	AG
KRB	KRB13	DD	DD	DD	GG	CC	GG	TT	GG	DD	TT	GG
KRB	KRB16	ID	DD	DD	CG	CC	AG	GT	GG	DD	GT	GG
KRB	KRB17	ID	DD	DD	CG	AC	AG	GT	GG	DD	GT	GG
KRB	KRB18	II	DD	DD	CC	AC	AA	GT	GG	DD	GT	GG
KRB	KRB19	ID	DD	DD	CG	CC	AG	TT	GG	DD	TT	AG
KRB	KRB2	DD	DD	DD	GG	CC	GG	TT	GG	DD	TT	GG
KRB	KRB20	DD	DD	DD	GG	CC	GG	TT	GG	DD	TT	GG
KRB	KRB23	ID	DD	DD	CG	CC	AG	TT	AG	DD	TT	GG
KRB	KRB24	ID	DD	DD	CG	AC	AA	GT	GG	DD	GT	GG
KRB	KRB26	DD	DD	DD	GG	CC	AG	TT	GG	DD	TT	AG
KRB	KRB28	DD	DD	DD	GG	CC	AG	TT	GG	DD	TT	AG
KRB	KRB3	ID	ID	DD	CG	CC	AA	TT	GG	DD	TT	GG
KRB	KRB30	ID	ID	ID	CG	CC	AG	TT	AG	DD	TT	AG
KRB	KRB32	ID	ID	ID	CG	CC	AG	TT	GG	DD	TT	AG
KRB	KRB33	II	ID	DD	CC	CC	AA	TT	GG	DD	TT	GG
KRB	KRB34	ID	ID	DD	CG	CC	AG	TT	GG	DD	TT	GG
KRB	KRB38	ID	ID	DD	CG	CC	AG	TT	GG	DD	TT	GG
KRB	KRB4	ID	DD	DD	CG	AC	AG	TT	GG	DD	GT	GG
KRB	KRB6	ID	DD	DD	CG	CC	AG	TT	GG	DD	GT	GG
KRB	KRB7	ID	ID	DD	CG	CC	AG	TT	GG	DD	TT	GG
KRB	KRB9	ID	ID	DD	CG	CC	AG	TT	GG	DD	TT	GG
KRC	KRC1	DD	DD	DD	GG	CC	GG	TT	GG	DD	TT	GG
KRC	KRC10	DD	DD	DD	GG	CC	GG	TT	GG	DD	TT	GG
KRC	KRC12	DD	DD	DD	CG	CC	AG	TT	GG	DD	TT	AG
KRC	KRC13	DD	DD	DD	GG	CC	GG	TT	GG	DD	TT	GG
KRC	KRC14	II	DD	DD	CC	CC	AA	TT	GG	DD	TT	GG
KRC	KRC15	ID	DD	DD	CG	AC	AG	GT	GG	DD	GT	GG
KRC	KRC16	ID	ID	DD	CG	CC	AG	TT	GG	DD	TT	GG
KRC	KRC17	ID	DD	DD	CG	AC	AG	GT	GG	DD	GT	GG
KRC	KRC19	DD	DD	DD	CG	CC	AG	TT	GG	DD	TT	AG
KRC	KRC20	DD	DD	DD	CG	CC	AG	TT	GG	DD	TT	GG
KRC	KRC21	ID	DD	DD	CG	CC	AG	TT	GG	DD	TT	GG
KRC	KRC23	ID	DD	DD	CG	AC	AG	GT	GG	DD	GT	GG
KRC	KRC24	ID	DD	DD	CG	CC	AG	TT	GG	DD	TT	GG
KRC	KRC26	ID	ID	DD	CG	CC	AG	TT	GG	DD	TT	GG
KRC	KRC27	DD	DD	DD	GG	CC	GG	TT	GG	DD	TT	GG
KRC	KRC28	II	ID	II	CC	CC	AA	TT	GG	DD	TT	AG
KRC	KRC29	ID	ID	ID	CG	CC	AG	TT	GG	DD	TT	AG
KRC	KRC3	ID	DD	DD	CG	AC	AG	GT	GG	DD	GT	GG
KRC	KRC30	ID	ID	DD	CC	AC	AA	GT	GG	DD	GT	GG
KRC	KRC32	ID	ID	DD	CG	CC	AG	TT	GG	DD	TT	GG
KRC	KRC35	ID	DD	DD	CG	AC	AG	GT	GG	DD	GT	GG
KRC	KRC36	II	ID	ID	CC	CC	AA	TT	GG	ID	TT	AG
KRC	KRC37	DD	DD	DD	GG	CC	GG	TT	GG	DD	TT	GG
KRC	KRC38	ID	DD	DD	CG	AC	AG	GT	GG	DD	GT	GG
KRC	KRC39	DD	DD	DD	GG	CC	GG	TT	GG	DD	TT	GG
KRC	KRC4	DD	DD	DD	GG	CC	GG	TT	GG	DD	TT	GG
KRC	KRC40	ID	DD	DD	CG	CC	AG	TT	AG	DD	TT	GG
KRC	KRC8	ID	DD	DD	CG	AC	AG	GT	GG	DD	GT	GG
KRY	KRY1	II	DD	DD	CC	AA	AA	GG	GG	DD	GG	GG
KRY	KRY10	ID	DD	DD	CG	CC	AG	TT	GG	ID	TT	GG
KRY	KRY11	II	DD	DD	CC	CC	AA	TT	GG	DD	TT	GG
KRY	KRY12	DD	DD	DD	GG	CC	GG	TT	GG	DD	GT	GG
KRY	KRY13	ID	ID	DD	CG	CC	AG	TT	GG	DD	TT	GG
KRY	KRY14	ID	DD	DD	CG	CC	AG	TT	GG	DD	TT	GG
KRY	KRY15	ID	DD	DD	CG	AC	AG	GT	GG	DD	GT	GG
KRY	KRY16	ID	DD	DD	CG	AC	AG	GT	GG	DD	GT	GG
KRY	KRY17	II	ID	DD	CC	CC	AA	TT	GG	DD	TT	GG
KRY	KRY18	II	DD	DD	CC	CC	AA	TT	GG	ID	TT	GG
KRY	KRY2	ID	DD	DD	CG	AC	AG	GT	GG	DD	GT	GG
KRY	KRY20	II	DD	DD	CC	AC	AA	GT	GG	DD	GT	GG
KRY	KRY21	II	ID	II	CC	CC	AA	TT	GG	DD	TT	AG
KRY	KRY22	II	ID	ID	CC	CC	AA	TT	AG	DD	TT	AG
KRY	KRY23	ID	DD	DD	CG	CC	AA	TT	GG	DD	TT	AG
KRY	KRY24	II	DD	DD	CC	AA	AA	GT	GG	ID	GG	GG
KRY	KRY25	ID	DD	DD	CG	AC	AA	GT	GG	DD	GT	GG
KRY	KRY3	DD	DD	DD	GG	CC	GG	TT	GG	DD	TT	GG
KRY	KRY4	II	DD	DD	CC	AC	AA	GT	GG	ID	GT	GG
KRY	KRY5	II	DD	DD	CC	AC	AA	GT	GG	ID	GT	GG
KRY	KRY6	II	DD	DD	CC	CC	AA	TT	GG	DD	TT	GG
KRY	KRY7	II	DD	DD	CC	CC	AA	TT	GG	ID	TT	GG
KVR	KVR11	II	ID	DD	CC	CC	AA	TT	GG	DD	TT	GG
KVR	KVR12	ID	ID	ID	CG	CC	AG	TT	GG	DD	TT	AG
KVR	KVR13	ID	ID	ID	CG	CC	AA	TT	GG	DD	TT	AG
KVR	KVR15	II	ID	DD	CC	AC	AA	GT	GG	DD	GT	GG
KVR	KVR17	II	ID	DD	CC	AC	AA	GT	GG	DD	GT	GG
KVR	KVR19	II	II	DD	CC	CC	AA	TT	GG	DD	TT	GG
KVR	KVR20	II	ID	DD	CC	CC	AA	TT	GG	DD	TT	GG
KVR	KVR21	ID	DD	DD	CG	CC	AG	TT	GG	ID	TT	GG
KVR	KVR24	ID	ID	DD	CG	CC	AG	TT	GG	DD	TT	GG
KVR	KVR25	II	ID	DD	CC	AC	AA	TT	GG	DD	GT	GG
KVR	KVR26	ID	DD	DD	CG	CC	AG	TT	GG	DD	TT	AG
KVR	KVR3	II	ID	DD	CC	CC	AA	TT	GG	DD	TT	GG
KVR	KVR32	ID	DD	DD	CG	CC	GG	TT	GG	DD	TT	GG
KVR	KVR33	ID	ID	DD	CG	CC	AA	TT	GG	DD	TT	GG
KVR	KVR34	ID	DD	DD	CG	CC	AG	TT	GG	DD	TT	GG
KVR	KVR7	II	II	DD	CC	CC	AA	TT	GG	DD	TT	GG
L	L10	DD	DD	DD	GG	CC	AG	TT	GG	DD	TT	GG
L	L13	II	II	II	CC	CC	AA	TT	GG	DD	TT	AA
L	L139	ID	ID	ID	CG	CC	AA	TT	GG	DD	TT	AG
L	L153	II	II	II	CC	CC	AA	TT	GG	DD	TT	AA
L	L160	II	II	II	CC	CC	AA	TT	GG	DD	TT	AA
L	L161	II	DD	DD	CC	AA	AA	GG	GG	DD	GG	GG
L	L174	DD	DD	DD	GG	CC	GG	TT	GG	DD	TT	GG
L	L177	ID	ID	ID	CG	CC	AG	TT	GG	DD	TT	AG
L	L183	II	DD	DD	CC	CC	AA	TT	GG	DD	TT	GG
L	L187	ID	ID	ID	CG	CC	AG	TT	GG	DD	TT	AG
L	L214	II	ID	ID	CC	CC	AA	TT	GG	DD	TT	AG
L	L225	ID	DD	DD	CG	CC	AG	TT	GG	DD	TT	GG
L	L228	ID	DD	DD	CG	CC	AG	TT	GG	DD	TT	GG
L	L240	ID	ID	ID	CG	CC	AG	TT	GG	DD	TT	AG
L	L244	ID	ID	ID	CG	CC	AG	TT	GG	DD	TT	AG
L	L253	ID	ID	ID	CG	CC	AG	TT	GG	DD	TT	AG
L	L259	DD	DD	DD	GG	CC	GG	TT	GG	DD	TT	GG
L	L265	DD	DD	DD	GG	CC	GG	TT	GG	DD	TT	GG
L	L37	II	ID	ID	CC	AC	AA	GT	GG	DD	GT	AG
L	L38	II	DD	DD	CC	CC	AA	TT	GG	DD	TT	GG
L	L39	DD	DD	DD	GG	CC	AA	TT	GG	DD	TT	GG
L	L47	ID	DD	DD	CG	CC	AG	TT	GG	DD	TT	GG
L	L48	ID	DD	DD	CG	CC	AG	TT	GG	DD	TT	GG
L	L53	II	ID	ID	CC	CC	AA	TT	GG	DD	TT	AG
L	L56	ID	DD	DD	CG	CC	AG	TT	GG	DD	TT	GG
L	L65	ID	DD	DD	CG	CC	AG	TT	GG	DD	TT	GG
L	L7	ID	ID	ID	CG	CC	AA	TT	GG	DD	TT	AG
L	L72	ID	DD	DD	CG	CC	AG	TT	GG	ID	TT	GG
L	L84	ID	ID	ID	CG	CC	AG	TT	GG	DD	TT	AG
L	L95	II	DD	DD	CC	CC	AA	TT	GG	DD	TT	GG
LX	LX1	ID	DD	DD	CC	AC	AA	GT	GG	DD	GT	GG
LX	LX10	ID	ID	ID	CC	CC	AA	TT	GG	DD	TT	AG
LX	LX101	ID	ID	ID	CG	CC	AG	TT	GG	DD	TT	AG
LX	LX102	ID	DD	DD	CC	AC	AA	GT	GG	DD	GT	GG
LX	LX103	II	ID	ID	CC	CC	AA	TT	GG	ID	TT	AG
LX	LX107	ID	ID	ID	CG	CC	AG	TT	GG	DD	TT	AG
LX	LX109	ID	DD	DD	CC	AC	AA	GT	GG	DD	GT	GG
LX	LX110	II	DD	DD	CC	CC	AA	TT	GG	ID	TT	AG
LX	LX111	II	ID	ID	CC	AC	AA	GT	GG	DD	GT	AG
LX	LX112	II	DD	DD	CC	AC	AA	GT	GG	DD	GT	GG
LX	LX113	II	DD	DD	CC	CC	AA	TT	GG	II	TT	GG
LX	LX114	II	ID	ID	CC	CC	AA	TT	GG	ID	TT	AG
LX	LX116	ID	DD	DD	CG	CC	AG	TT	GG	DD	TT	GG
LX	LX121	ID	ID	ID	CG	CC	AG	TT	GG	DD	TT	AG
LX	LX123	ID	ID	DD	CC	CC	AA	TT	GG	ID	TT	GG
LX	LX133	II	ID	ID	CC	CC	AA	TT	GG	ID	TT	AG
LX	LX16	II	ID	DD	CC	CC	AA	TT	GG	DD	TT	GG
LX	LX20	II	ID	ID	CC	CC	AA	TT	GG	ID	TT	AG
LX	LX21	ID	DD	DD	CC	AC	AA	GT	GG	DD	GT	GG
LX	LX22	II	DD	DD	CC	CC	AA	TT	GG	DD	TT	GG
LX	LX24	II	ID	DD	CC	CC	AA	TT	GG	DD	TT	GG
LX	LX25	II	DD	DD	CC	CC	AA	TT	GG	ID	TT	GG
LX	LX26	ID	DD	DD	CG	CC	AG	TT	GG	ID	TT	GG
LX	LX262	ID	DD	DD	CG	AC	AA	GT	GG	DD	GT	AG
LX	LX32	DD	ID	ID	CG	CC	AG	TT	GG	DD	TT	AG
LX	LX34	II	ID	DD	CC	AC	AA	GT	GG	DD	GT	GG
LX	LX35	II	DD	DD	CC	AC	AA	GT	GG	DD	GT	GG
LX	LX36	ID	DD	DD	CC	CC	AA	TT	GG	ID	TT	GG
LX	LX38	II	DD	DD	CC	CC	AA	TT	GG	ID	TT	GG
LX	LX39	II	DD	DD	CC	AC	AA	GT	GG	ID	GT	GG
LX	LX4	ID	ID	ID	CC	CC	AA	TT	GG	DD	TT	AG
LX	LX40	ID	DD	DD	CC	CC	AA	TT	GG	DD	TT	GG
LX	LX44	ID	ID	ID	CC	CC	AA	TT	GG	DD	TT	AG
LX	LX47	ID	ID	DD	CG	CC	AG	TT	GG	DD	TT	GG
LX	LX5	II	ID	ID	CC	CC	AA	TT	GG	DD	TT	AG
LX	LX51	II	DD	DD	CC	CC	AA	TT	GG	ID	TT	AG
LX	LX52	II	DD	DD	CC	CC	AA	TT	GG	ID	TT	AG
LX	LX53	ID	ID	ID	CG	CC	AG	TT	GG	DD	TT	AG
LX	LX54	II	DD	DD	CC	AC	AA	GT	GG	ID	GT	GG
LX	LX57	II	DD	DD	CC	AC	AA	GT	GG	ID	GT	GG
LX	LX99	ID	ID	ID	CC	CC	AA	TT	GG	DD	TT	AG
MAN	MAN178	II	DD	DD	CC	AC	AA	TT	GG	ID	GT	GG
MAN	MAN179	DD	DD	DD	GG	CC	AA	TT	GG	DD	TT	AG
MAN	MAN181	II	DD	DD	CC	CC	AA	TT	GG	DD	TT	AG
MAN	MAN184	ID	ID	ID	CG	CC	AA	TT	GG	DD	TT	AA
MAN	MAN185	DD	DD	DD	CG	AC	AG	GT	GG	DD	GT	GG
MAN	MAN186	II	DD	DD	CC	AC	AA	GT	GG	DD	GT	AG
MAN	MAN187	II	DD	DD	CC	AC	AA	GT	GG	DD	GT	AG
MAN	MAN188	II	DD	DD	CC	CC	AA	TT	GG	II	TT	GG
MAN	MAN189	II	DD	DD	CC	AA	AA	GG	GG	DD	GG	GG
MAN	MAN190	ID	DD	DD	CG	AC	AA	GT	GG	DD	GT	AG
MAN	MAN191	ID	DD	DD	CG	AC	AA	GT	GG	DD	GT	AG
MAN	MAN192	ID	DD	DD	CG	AC	AA	GT	GG	DD	GT	GG
MAN	MAN194	ID	DD	DD	CG	CC	AA	TT	GG	ID	TT	AG
MAN	MAN195	II	DD	DD	CC	CC	AA	TT	GG	ID	TT	AG
MAN	MAN198	ID	DD	DD	CG	CC	AA	TT	GG	DD	TT	GG
MAN	MAN200	II	DD	DD	CC	AA	AA	GG	GG	DD	GG	GG
MAN	MAN201	II	ID	ID	CC	CC	AA	TT	GG	DD	TT	AA
MAN	MAN202	ID	DD	DD	CG	CC	AA	TT	GG	ID	TT	GG
MAN	MAN203	ID	DD	DD	CG	AC	AA	GT	GG	DD	GT	AG
MAN	MAN204	II	DD	DD	CC	AC	AA	GT	GG	ID	GT	GG
MAN	MAN205	ID	DD	DD	CG	CC	AA	TT	GG	DD	TT	AG
MAN	MAN206	ID	DD	DD	CG	CC	AA	TT	GG	DD	TT	AA
MAN	MAN208	ID	DD	DD	CG	AC	AA	TT	GG	DD	GT	GG
MAN	MAN210	II	DD	DD	CC	CC	AA	TT	GG	II	TT	GG
MAN	MAN211	II	DD	DD	CC	CC	AA	TT	GG	ID	TT	GG
MAN	MAN212	ID	DD	DD	CG	CC	AA	TT	GG	ID	TT	GG
ME	ME1569	DD	DD	DD	CG	CC	AA	TT	GG	DD	TT	AG
ME	ME1570	II	DD	DD	CC	CC	AA	TT	GG	ID	TT	GG
ME	ME1572	II	ID	DD	CC	CC	AA	TT	GG	DD	TT	GG
ME	ME1573	II	ID	II	CC	CC	AA	TT	GG	DD	TT	AG
ME	ME1574	II	II	DD	CC	CC	AA	TT	GG	DD	TT	GG
ME	ME1575	DD	DD	DD	GG	CC	AG	TT	GG	ID	TT	GG
ME	ME1576	ID	ID	DD	CG	CC	AG	TT	GG	DD	TT	GG
ME	ME1577	ID	ID	ID	CG	CC	AG	TT	GG	DD	TT	AG
ME	ME1578	II	ID	DD	CC	AC	AA	GT	GG	DD	GT	GG
ME	ME1580	ID	DD	DD	CG	CC	AA	TT	GG	ID	TT	AG
ME	ME1581	II	ID	DD	CC	AC	AA	GT	GG	DD	GT	GG
ME	ME1582	ID	DD	DD	CG	CC	AA	TT	GG	ID	TT	AG
ME	ME1583	ID	ID	DD	CG	CC	AA	TT	GG	DD	TT	AG
ME	ME1584	ID	ID	DD	CG	CC	GG	TT	GG	DD	TT	GG
ME	ME1585	ID	DD	DD	CG	CC	AG	TT	GG	DD	TT	GG
ME	ME1586	II	ID	DD	CC	AC	AA	GT	GG	DD	GT	GG
ME	ME1590	II	ID	ID	CC	CC	AA	TT	AG	DD	TT	AG
ME	ME1591	II	II	DD	CC	CC	AA	TT	GG	DD	TT	GG
ME	ME1592	II	DD	DD	CC	CC	AA	TT	GG	ID	TT	GG
ME	ME1593	II	ID	DD	CC	CC	AA	TT	AG	DD	TT	GG
ME	ME1594	DD	DD	DD	GG	CC	AG	TT	GG	DD	TT	AG
ME	ME1595	II	DD	DD	CC	AC	AA	GT	GG	DD	GT	GG
ME	ME1596	II	ID	DD	CC	CC	AA	TT	GG	DD	TT	GG
ME	ME1597	II	ID	DD	CC	CC	AA	TT	AG	DD	TT	GG
ME	ME1599	DD	DD	DD	CG	CC	AA	TT	GG	DD	TT	AA
ME	ME1600	DD	DD	DD	CG	CC	AG	TT	GG	DD	TT	AG
ME	ME1601	ID	DD	DD	CG	CC	AA	TT	GG	DD	TT	AG
ME	ME1602	II	ID	ID	CC	CC	AA	TT	GG	DD	TT	AG
ME	ME1603	ID	DD	DD	CG	CC	AA	TT	GG	DD	TT	AG
MNCH	MNCH1079	ID	DD	DD	CG	CC	AG	TT	GG	ID	TT	GG
MNCH	MNCH362	II	ID	DD	CC	AC	AA	GT	GG	DD	GT	GG
MNCH	MNCH365	II	DD	DD	CC	AC	AA	GT	AG	DD	GT	GG
MNCH	MNCH367	ID	DD	DD	CG	CC	AG	TT	GG	ID	TT	GG
MNCH	MNCH371	II	DD	DD	CC	CC	AA	TT	AG	DD	TT	GG
MNCH	MNCH383	II	ID	DD	CC	CC	AA	TT	GG	DD	TT	GG
MNCH	MNCH385	ID	ID	DD	CG	CC	AG	TT	GG	DD	TT	GG
MNCH	MNCH386	ID	DD	DD	CG	CC	AG	TT	GG	ID	TT	GG
MNCH	MNCH388	ID	ID	DD	CG	CC	AG	TT	GG	DD	TT	GG
MNCH	MNCH391	II	ID	DD	CC	CC	AA	TT	GG	ID	TT	GG
MNCH	MNCH399	ID	DD	DD	CG	AC	AG	GT	GG	DD	GT	GG
MNCH	MNCH408	ID	DD	DD	CG	CC	AG	TT	GG	DD	TT	GG
MNCH	MNCH421	ID	DD	DD	CG	CC	AG	TT	GG	ID	TT	GG
MNCH	MNCH424	ID	ID	DD	CG	CC	AG	TT	GG	DD	TT	GG
MNCH	MNCH436	II	ID	DD	CC	CC	AA	TT	GG	ID	TT	GG
MNCH	MNCH496	ID	DD	DD	CG	AC	AG	GT	GG	DD	GT	GG
MNCH	MNCH497	ID	DD	DD	CG	AC	AG	TT	GG	ID	TT	GG
MNCH	MNCH531	II	ID	DD	CC	AC	AA	GT	GG	DD	GT	GG
MNCH	MNCH535	II	DD	DD	CC	CC	AA	TT	GG	ID	TT	GG
MNCH	MNCH536	ID	ID	ID	CG	CC	AG	TT	GG	DD	TT	AG
MNCH	MNCH537	ID	ID	DD	CG	CC	AG	TT	GG	DD	TT	GG
MNCH	MNCH538	ID	DD	DD	CG	CC	AG	TT	GG	DD	TT	GG
MNCH	MNCH539	ID	ID	DD	CG	CC	AG	TT	GG	DD	TT	GG
MNCH	MNCH540	ID	DD	DD	CG	CC	AG	TT	GG	ID	TT	GG
MNCH	MNCH543	II	ID	DD	CC	AC	AA	GT	GG	DD	GT	GG
MNCH	MNCH544	ID	DD	DD	CG	AC	AG	GT	GG	DD	GT	GG
MNCH	MNCH546	II	ID	DD	CC	CC	AA	TT	GG	DD	TT	GG
MNCH	MNCH547	DD	DD	DD	GG	CC	AG	TT	GG	DD	TT	GG
MNCH	MNCH548	ID	DD	DD	CG	CC	AG	TT	GG	ID	TT	GG
MNCH	MNCH551	ID	DD	DD	CG	AC	AG	GT	GG	DD	GT	GG
MNCH	MNCH552	DD	DD	DD	GG	CC	GG	TT	GG	DD	TT	GG
MNCH	MNCH553	II	DD	DD	CC	AC	AA	GT	GG	DD	GT	GG
MNCH	MNCH554	II	ID	DD	CC	AC	AA	GT	GG	DD	GT	GG
MNCH	MNCH557	ID	DD	DD	CG	CC	AG	TT	GG	ID	TT	GG
MNCH	MNCH560	ID	DD	DD	CG	CC	AG	TT	GG	DD	TT	GG
MNCH	MNCH561	II	DD	DD	CC	CC	AA	TT	GG	II	TT	GG
MNCH	MNCH565	II	ID	DD	CC	AC	AA	GT	GG	DD	GT	GG
MNCH	MNCH570	ID	DD	DD	CG	AC	AG	GT	GG	DD	GT	GG
MNCH	MNCH573	ID	DD	DD	CG	AC	AA	GT	GG	DD	GT	GG
MNCH	MNCH575	ID	ID	DD	CG	CC	AG	TT	GG	DD	TT	AG
MNCH	MNCH577	II	ID	DD	CC	AC	AA	GT	GG	DD	GT	GG
MNCH	MNCH579	DD	DD	DD	GG	CC	GG	TT	GG	DD	TT	GG
MNCH	MNCH581	ID	ID	ID	CG	CC	AG	TT	GG	DD	TT	AG
MNCH	MNCH583	ID	DD	DD	CG	AC	AG	GT	GG	DD	GT	GG
MNCH	MNCH585	II	ID	DD	CC	CC	AA	TT	GG	DD	TT	GG
MNCH	MNCH587	ID	ID	DD	CG	CC	AG	TT	GG	DD	TT	AG
MNCH	MNCH589	II	ID	ID	CC	CC	AA	TT	GG	DD	TT	AG
MNCH	MNCH596	II	DD	DD	CC	AC	AA	GT	GG	ID	GT	GG
MNCH	MNCH598	II	DD	DD	CC	CC	AA	TT	GG	ID	TT	GG
MNCH	MNCH605	ID	DD	DD	CG	CC	AG	TT	GG	DD	TT	GG
MNCH	MNCH612	II	ID	DD	CC	CC	AA	TT	GG	ID	TT	GG
MNCH	MNCH616	ID	DD	DD	CG	AC	AG	GT	GG	DD	GT	GG
MNCH	MNCH619	II	DD	DD	CC	AC	AA	GT	GG	ID	GT	GG
MNCH	MNCH621	II	II	DD	CC	CC	AA	TT	GG	DD	TT	GG
MNCH	MNCH624	ID	DD	DD	CG	CC	AG	TT	GG	ID	TT	GG
MNCH	MNCH627	II	ID	DD	CC	CC	AA	TT	GG	ID	TT	GG
MNCH	MNCH629	II	ID	DD	CC	CC	AA	TT	GG	ID	TT	GG
MNCH	MNCH636	II	ID	ID	CC	CC	AA	TT	GG	ID	TT	AG
MNCH	MNCH834	ID	DD	DD	CG	CC	AG	TT	GG	ID	TT	GG
MNCH	MNCH957	ID	DD	DD	CG	AC	AG	GT	GG	DD	GT	GG
OL	OL1	ID	ID	ID	CG	CC	AG	TT	GG	DD	TT	AG
OL	OL10	II	ID	ID	CC	CC	AA	TT	GG	DD	TT	AG
OL	OL12	II	ID	ID	CC	CC	AA	TT	GG	ID	TT	AG
OL	OL13	II	ID	ID	CC	CC	AA	TT	GG	ID	TT	AG
OL	OL14	II	DD	DD	CC	CC	AA	TT	GG	ID	TT	GG
OL	OL15	II	DD	DD	CC	CC	AA	TT	GG	DD	TT	GG
OL	OL16	II	ID	DD	CC	CC	AA	TT	GG	DD	TT	GG
OL	OL17	II	ID	DD	CC	CC	AA	TT	GG	DD	TT	GG
OL	OL18	ID	ID	ID	CG	CC	AG	TT	GG	DD	TT	AG
OL	OL2	ID	DD	DD	CG	CC	AG	TT	GG	DD	TT	AG
OL	OL20	ID	DD	DD	CG	CC	AG	TT	GG	DD	TT	GG
OL	OL22	II	ID	II	CC	CC	AA	TT	GG	DD	TT	AG
OL	OL23	ID	ID	ID	CG	CC	AG	TT	GG	DD	TT	AG
OL	OL24	ID	DD	DD	CG	CC	AG	TT	GG	DD	TT	GG
OL	OL25	ID	ID	ID	CG	CC	AG	TT	GG	DD	TT	AG
OL	OL27	II	ID	ID	CC	CC	AA	TT	GG	DD	TT	AA
OL	OL28	II	ID	ID	CC	CC	AA	TT	GG	DD	TT	AG
OL	OL29	DD	DD	DD	GG	CC	GG	TT	GG	DD	TT	GG
OL	OL3	ID	DD	DD	CG	CC	AG	TT	GG	ID	TT	GG
OL	OL30	DD	DD	DD	GG	CC	GG	TT	GG	DD	TT	GG
OL	OL31	ID	ID	ID	CG	CC	AG	TT	GG	DD	TT	AG
OL	OL32	ID	DD	DD	CG	CC	AG	TT	GG	DD	TT	GG
OL	OL33	ID	DD	DD	CG	CC	AG	TT	GG	DD	TT	GG
OL	OL34	II	II	II	CC	CC	AA	TT	GG	DD	TT	AA
OL	OL35	DD	DD	DD	GG	CC	GG	TT	GG	DD	TT	GG
OL	OL4	ID	DD	DD	CG	CC	AG	TT	GG	ID	TT	GG
OL	OL5	II	DD	DD	CC	CC	AA	TT	GG	DD	TT	GG
OL	OL6	II	ID	DD	CC	CC	AG	TT	GG	DD	TT	AG
OL	OL7	ID	DD	DD	CG	CC	AA	TT	GG	DD	TT	GG
OL	OL8	ID	ID	ID	CG	CC	AG	TT	GG	DD	TT	AG
PRAM	PRAM1	II	ID	ID	CC	CC	AA	TT	GG	DD	TT	AG
PRAM	PRAM10	ID	DD	DD	CG	CC	AG	TT	GG	DD	TT	GG
PRAM	PRAM11	ID	ID	ID	CG	CC	AG	TT	GG	DD	TT	AG
PRAM	PRAM13	II	DD	DD	CC	AC	AA	GT	GG	ID	GT	GG
PRAM	PRAM14	II	ID	ID	CC	AC	AA	GT	GG	DD	GT	AG
PRAM	PRAM15	II	ID	ID	CC	CC	AA	TT	GG	DD	TT	AG
PRAM	PRAM16	ID	DD	DD	CG	AC	AA	GT	GG	DD	GT	AG
PRAM	PRAM17	ID	DD	DD	CG	AC	AG	GT	GG	DD	GT	GG
PRAM	PRAM18	II	II	DD	CC	CC	AA	TT	GG	DD	TT	GG
PRAM	PRAM19	DD	DD	DD	GG	CC	GG	TT	GG	DD	TT	GG
PRAM	PRAM2	DD	DD	DD	GG	CC	GG	TT	GG	DD	TT	GG
PRAM	PRAM20	II	ID	ID	CC	AC	AA	GT	GG	DD	GT	AG
PRAM	PRAM21	DD	DD	DD	GG	CC	GG	TT	GG	DD	TT	GG
PRAM	PRAM22	II	DD	DD	CC	AC	AA	GT	GG	ID	GT	GG
PRAM	PRAM23	DD	DD	DD	GG	CC	GG	TT	GG	DD	TT	GG
PRAM	PRAM24	II	II	II	CC	CC	AA	TT	GG	DD	TT	AG
PRAM	PRAM25	II	ID	ID	CC	CC	AA	TT	GG	DD	TT	AG
PRAM	PRAM26	II	II	II	CC	CC	AA	TT	GG	DD	TT	AA
PRAM	PRAM29	ID	DD	DD	CG	AC	AG	GT	GG	DD	GT	GG
PRAM	PRAM30	II	ID	ID	CC	CC	AA	TT	GG	ID	TT	AG
PRAM	PRAM32	DD	DD	DD	GG	CC	GG	TT	GG	DD	TT	GG
PRAM	PRAM35	ID	ID	ID	CG	CC	AG	TT	GG	DD	TT	AG
PRAM	PRAM36	DD	DD	DD	GG	CC	GG	TT	GG	DD	TT	GG
PRAM	PRAM37	ID	DD	DD	CG	CC	AG	TT	GG	DD	TT	AG
PRAM	PRAM39	II	II	DD	CC	CC	AA	TT	GG	DD	TT	GG
PRAM	PRAM4	II	ID	ID	CC	AC	AA	GT	GG	DD	GT	AG
PRAM	PRAM40	II	ID	ID	CC	CC	AA	TT	GG	DD	TT	AG
PRAM	PRAM5	II	ID	II	CC	CC	AA	TT	GG	DD	TT	AG
PRAM	PRAM6	II	ID	DD	CC	AC	AA	GT	GG	DD	GT	GG
RA	RA308	II	ID	DD	CC	AC	AA	GT	GG	DD	GT	GG
RA	RA309	ID	ID	DD	CG	CC	AA	TT	GG	DD	TT	AG
RA	RA345	DD	DD	DD	GG	CC	GG	TT	GG	DD	TT	GG
RA	RA346	II	DD	DD	CC	CC	AA	TT	GG	II	TT	GG
RA	RA347	ID	ID	DD	CG	CC	AG	TT	GG	DD	TT	GG
RA	RA348	II	ID	DD	CC	CC	AA	TT	GG	ID	TT	GG
RA	RA349	II	ID	ID	CC	CC	AA	TT	GG	ID	TT	AG
RA	RA350	II	ID	DD	CC	CC	AA	TT	GG	ID	TT	GG
RA	RA351	II	II	DD	CC	CC	AA	TT	GG	DD	TT	GG
RA	RA352	ID	DD	DD	CG	CC	AA	TT	GG	DD	TT	AA
RA	RA377	ID	DD	DD	CG	CC	AG	TT	GG	DD	TT	GG
RA	RA378	II	II	DD	CC	CC	AA	TT	GG	ID	TT	GG
RA	RA379	II	ID	II	CC	CC	AA	TT	GG	DD	TT	AG
RA	RA380	ID	DD	DD	CG	AC	AG	GT	GG	DD	GT	GG
RA	RA381	II	DD	DD	CC	CC	AA	TT	AG	ID	TT	GG
RA	RA382	ID	DD	DD	CG	CC	AG	TT	GG	DD	TT	GG
RA	RA383	ID	DD	DD	CG	AC	AG	GT	GG	DD	GT	GG
RA	RA384	ID	DD	DD	CG	CC	AG	TT	GG	ID	TT	GG
RA	RA393	DD	DD	DD	GG	CC	GG	TT	GG	DD	TT	GG
RA	RA394	ID	DD	DD	CG	CC	AG	TT	GG	DD	TT	GG
RA	RA395	II	ID	II	CC	CC	AA	TT	GG	DD	TT	AG
RA	RA396	II	ID	DD	CC	AC	AA	GT	GG	DD	GT	GG
RA	RA397	ID	DD	DD	CG	AC	AG	GT	GG	DD	GT	GG
RA	RA398	II	ID	ID	CC	AC	AA	GT	GG	DD	GT	AG
RA	RA399	II	ID	DD	CC	CC	AA	TT	GG	DD	TT	GG
RA	RA400	ID	DD	DD	CC	CC	AA	TT	GG	ID	TT	GG
RA	RA401	II	ID	ID	CC	CC	AA	TT	GG	DD	TT	AA
RA	RA402	II	ID	DD	CC	CC	AA	TT	GG	ID	TT	GG
RA	RA403	ID	ID	DD	CG	CC	AG	TT	GG	DD	TT	GG
RA	RA404	II	ID	DD	CC	CC	AA	TT	GG	DD	TT	GG
RA	RA405	II	DD	DD	CC	CC	AA	TT	AG	ID	TT	GG
RA	RA406	ID	DD	DD	CG	CC	AG	TT	AG	DD	TT	GG
RA	RA407	II	DD	DD	CC	CC	AA	TT	GG	DD	TT	GG
RA	RA408	II	ID	II	CC	CC	AA	TT	GG	DD	TT	AG
RA	RA433	II	II	DD	CC	CC	AA	TT	GG	ID	TT	AG
RA	RA434	II	DD	DD	CC	CC	AA	TT	GG	II	TT	GG
RA	RA435	ID	DD	DD	CG	CC	AA	TT	GG	ID	TT	AG
RA	RA449	II	DD	DD	CC	AC	AA	GT	GG	DD	GT	GG
RA	RA450	II	ID	DD	CC	CC	AA	TT	GG	ID	TT	GG
RA	RA451	II	DD	DD	CC	CC	AA	TT	GG	ID	TT	GG
RA	RA452	II	DD	DD	CC	CC	AA	TT	AG	DD	TT	GG
RA	RA453	II	DD	DD	CC	AA	AA	GG	GG	DD	GG	GG
SZ	SZ100	II	ID	DD	CC	CC	AA	TT	GG	DD	TT	GG
SZ	SZ103	II	II	DD	CC	CC	AA	TT	GG	DD	TT	GG
SZ	SZ104	ID	DD	DD	CG	CC	AG	TT	GG	DD	TT	GG
SZ	SZ106	ID	ID	DD	CG	CC	AG	TT	GG	DD	TT	GG
SZ	SZ107	II	DD	DD	CC	AC	AA	GT	GG	DD	GT	GG
SZ	SZ108	ID	ID	DD	CG	CC	AG	TT	GG	DD	TT	GG
SZ	SZ110	ID	DD	DD	CG	CC	AG	TT	GG	DD	TT	GG
SZ	SZ111	ID	ID	DD	CG	CC	AG	TT	GG	DD	TT	GG
SZ	SZ12	II	ID	DD	CC	CC	AA	TT	GG	DD	TT	GG
SZ	SZ18	II	ID	DD	CC	CC	AA	TT	GG	DD	TT	GG
SZ	SZ25	II	II	DD	CC	CC	AA	TT	GG	DD	TT	GG
SZ	SZ34	II	ID	DD	CC	AC	AA	GT	GG	DD	TT	GG
SZ	SZ39	II	II	DD	CC	CC	AA	TT	GG	DD	TT	GG
SZ	SZ5	II	ID	DD	CC	CC	AA	TT	GG	DD	TT	GG
SZ	SZ59	II	DD	DD	CC	AC	AA	GT	GG	DD	GT	GG
SZ	SZ74	II	II	DD	CC	CC	AA	TT	GG	DD	TT	GG
SZ	SZ75	II	II	DD	CC	CC	AA	TT	GG	DD	TT	GG
SZ	SZ80	ID	ID	DD	CG	CC	AG	TT	GG	DD	TT	GG
SZ	SZ84	ID	DD	DD	CG	CC	AA	TT	GG	DD	TT	GG
SZ	SZ85	ID	DD	DD	CG	CC	AA	TT	GG	DD	TT	GG
SZ	SZ90	II	ID	DD	CC	CC	AA	TT	GG	DD	TT	GG
SZ	SZ93	II	DD	DD	CC	CC	AA	TT	GG	DD	TT	GG
SZ	SZ95	ID	DD	DD	CG	CC	AG	TT	GG	DD	TT	GG
SZ	SZ96	ID	DD	DD	CG	CC	AA	TT	GG	DD	TT	GG
SZ	SZ97	DD	DD	DD	GG	CC	AG	TT	GG	DD	TT	GG
SZ	SZ98	II	DD	DD	CC	CC	AA	TT	GG	DD	TT	GG
VdB	VdB10	ID	DD	DD	CG	CC	AG	TT	GG	DD	TT	GG
VdB	VdB11	ID	DD	DD	CG	CC	AG	TT	GG	DD	TT	GG
VdB	VdB12	II	DD	DD	CC	CC	AA	TT	GG	ID	TT	GG
VdB	VdB13	ID	ID	DD	CG	CC	AG	TT	GG	DD	TT	GG
VdB	VdB14	II	ID	DD	CC	CC	AA	TT	GG	DD	TT	AG
VdB	VdB15	DD	DD	DD	GG	CC	AG	TT	GG	DD	TT	GG
VdB	VdB16	II	DD	DD	CC	CC	AA	TT	GG	ID	TT	GG
VdB	VdB17	ID	ID	DD	CG	CC	AA	TT	GG	DD	TT	AG
VdB	VdB18	ID	DD	DD	CG	CC	AG	TT	GG	DD	TT	GG
VdB	VdB19	II	ID	DD	CC	CC	AA	TT	GG	ID	TT	GG
VdB	VdB20	DD	DD	DD	CG	CC	AG	TT	GG	DD	TT	GG
VdB	VdB22	II	II	II	CC	CC	AA	TT	GG	DD	TT	AA
VdB	VdB23	II	ID	DD	CC	CC	AA	TT	GG	DD	TT	GG
VdB	VdB25	ID	ID	ID	CG	CC	AG	TT	GG	DD	TT	AG
VdB	VdB26	ID	DD	DD	CG	CC	AG	TT	GG	ID	TT	GG
VdB	VdB27	DD	DD	DD	GG	CC	GG	TT	GG	DD	TT	GG
VdB	VdB28	ID	DD	DD	CG	CC	AG	TT	GG	ID	TT	GG
VdB	VdB29	II	DD	DD	CC	CC	AA	TT	GG	II	TT	GG
VdB	VdB30	DD	DD	DD	GG	CC	GG	TT	GG	DD	TT	GG
VdB	VdB31	ID	DD	DD	CG	CC	AG	TT	GG	ID	TT	GG
VdB	VdB32	ID	DD	DD	CG	CC	AG	TT	GG	ID	TT	GG
VdB	VdB54	ID	DD	DD	CG	CC	AA	TT	GG	DD	TT	GG
VdB	VdB55	ID	DD	DD	CG	CC	AA	TT	GG	DD	TT	GG
VdB	VdB57	ID	DD	DD	CC	CC	AA	GT	GG	DD	GT	GG
VdB	VdB58	II	ID	II	CC	CC	AA	TT	GG	ID	TT	AG
VdB	VdB59	ID	ID	DD	CG	CC	AA	TT	GG	DD	TT	GG
VdB	VdB60	ID	DD	DD	CG	CC	AG	TT	GG	DD	TT	AG
VdB	VdB61	II	ID	II	CC	CC	AA	TT	GG	DD	TT	AG
VdB	VdB9	ID	DD	DD	CG	CC	AG	TT	GG	ID	TT	GG

## Sheet: O. musimon
Animal	g.703_704del(2)A	g.667_668insC	g.666_667insC	g.660G>C	g.528G>A	g.516_517insG	g.444A>G
MUF1	ID	DD	DD	CG	AA	ID	GG
MUF2	ID	ID	ID	CG	AA	DD	AG
MUF3	ID	ID	DD	CG	AG	DD	GG
MUF4	ID	DD	DD	CG	AA	ID	GG
MUF5	ID	DD	DD	CG	AA	ID	GG
MUF6	ID	ID	DD	CG	AA	DD	GG
MUF7	ID	ID	DD	CG	AA	DD	GG
MUF9	DD	DD	DD	GG	AG	DD	GG
MUF10	II	II	DD	CC	AA	DD	GG
MUF11	ID	ID	DD	CG	AA	DD	GG
MUF12	II	II	DD	CC	AA	DD	GG
MUF13	DD	DD	DD	GG	AG	DD	GG
MUF14	ID	ID	DD	CG	AG	DD	GG
MUF15	II	ID	DD	CC	AA	ID	GG
MUF17	ID	ID	DD	CG	AG	DD	GG
MUF18	II	II	DD	CC	AA	DD	GG
MUF19	II	II	DD	CC	AA	ID	GG
MUF20	ID	DD	DD	CG	AA	DD	GG
MUF21	II	II	II	CC	AA	DD	AA
MUF23	II	II	DD	CC	AA	DD	GG
MUF24	ID	DD	DD	CG	AG	ID	GG
MUF25	ID	ID	DD	CG	AG	DD	GG
MUF27	DD	DD	DD	GG	AG	DD	GG
MUF28	DD	DD	DD	GG	AG	DD	GG
MUF29	II	II	DD	CC	AA	DD	GG
MUF30	ID	DD	DD	CG	AG	ID	GG
MUF32	DD	DD	DD	GG	AA	DD	GG
MUF33	ID	DD	DD	CG	AG	ID	GG
MUF39	DD	DD	DD	GG	AA	DD	GG
MUF77	ID	ID	DD	CG	AA	DD	GG
MUF83	ID	ID	DD	CG	AG	DD	GG

## Sheet: O. canadiensis
Animal	g.703_704del(2)A	g.667_668insC	g.666_667insC	g.660G>C	g.601A>C	g.528G>A	g.524G>T	g.522A>G	g.516_517insG	g.468G>T	g.444A>G
BIG1	DD	DD	DD	CC	CC	AA	TT	GG	DD	TT	GG
BIG2	DD	DD	DD	CC	CC	AA	TT	GG	DD	TT	GG
BIG3	DD	DD	DD	CC	CC	AA	TT	GG	DD	TT	GG
BIG4	DD	DD	DD	CC	CC	AA	TT	GG	DD	TT	GG
BIG5	DD	DD	DD	CC	CC	AA	TT	GG	DD	TT	GG
BIG6	DD	DD	DD	CC	CC	AA	TT	GG	DD	TT	GG
BIG7	DD	DD	DD	CC	CC	AA	TT	GG	DD	TT	GG
BIG8	DD	DD	DD	CC	CC	AA	TT	GG	DD	TT	GG

## Sheet: O.vignei
Animal	g.703_704del(2)A	g.667_668insC	g.666_667insC	g.660G>C	g.601A>C	g.528G>A	g.524G>T	g.522A>G	g.516_517insG	g.468G>T	g.444A>G
URI1	DD	DD	DD	GG	CC	AA	TT	GG	DD	TT	GG

## Sheet: O. ammon
Animal	g.703_704del(2)A	g.667_668insC	g.666_667insC	g.660G>C	g.601A>C	g.528G>A	g.524G>T	g.522A>G	g.516_517insG	g.468G>T	g.444A>G
ARG1	ID	DD	DD	CG	CC	AA	TT	GG	DD	TT	GG

## Sheet: C. hircus
Breed	Animal	g.667_668insC	g.660G>C	g.601A>C	g.571C>G	g.529C>G	g.525A>G	g.522A>G	g.468G>T	g.456A>G	g.444A>G	g.406A>G	g.396A>G	g.384G>T	g.320C>G
ANG	MSH10	DD	CC	CC	CC	CC	AG	GG	GG	GG	GG	GG	AA	GG	CC
BCE	BCIb17	DD	CC	CC	CC	CG	GG	GG	GG	GG	GG	GG	AA	GG	CC
BCE	BCIb25	DD	CC	CC	CC	GG	GG	GG	GG	GG	GG	GG	AA	GG	CC
BCE	BCIb2	DD	CC	CC	CC	CC	GG	GG	GG	GG	GG	GG	AG	GG	CC
BCE	BCIb3	DD	CG	CC	CC	CC	GG	GG	GG	GG	GG	GG	AA	GG	CC
BCE	BCIb4	DD	CC	CC	CC	CG	GG	GG	GG	GG	GG	GG	AA	GG	CC
BCE	BCIb12	DD	CC	CC	CC	CC	GG	GG	GG	GG	GG	GG	AA	GG	CC
BCE	BCIb6	DD	CG	CC	CC	CC	GG	GA	GG	GG	GG	GG	AA	GG	CC
BCE	BCIb13	DD	CC	CC	CC	CC	GG	GG	GG	GG	GG	GG	AA	GG	CC
CRO	MSF5	DD	CC	CC	CC	CC	AG	GG	GG	GG	AG	AG	AA	GT	CG
CRO	MSF6	DD	CC	CC	CC	CC	GG	GG	GG	GG	AG	AG	AA	GT	CG
CRO	MSG3	DD	CC	CC	CG	CC	GG	GG	GG	GG	AG	AG	AA	GT	CG
CRO	MSG6	DD	CC	CC	CC	CC	GG	GG	GG	GG	AG	AG	AA	GT	CG
CRO	MSF9	DD	CC	CC	CC	CC	GG	GG	GG	GG	AG	AG	AA	GT	CG
CRO	MSF11	DD	CC	CC	CC	CC	GG	GG	GG	GG	AG	AG	AA	GT	CG
CRO	MSG2	DD	CC	CC	CC	CG	GG	GG	GG	GG	AG	AG	AA	GT	CG
CRO	MSG4	II	CC	CC	CC	CC	GG	GG	GG	GG	AA	TT	AA	TT	GG
DO	MSG8	DD	CC	CC	CC	CC	AG	GG	AG	AG	GG	GG	AA	GG	GG
GIR	C18S	DD	CC	CC	CC	CC	GG	GG	GG	GG	GG	GG	AA	GG	GG
GIR	c20s	DD	CC	CC	CC	CC	GG	GG	GG	GG	AG	GG	AA	GG	GG
GIR	C21S	DD	CC	CC	CC	CC	GG	GG	GG	GG	GG	GG	AA	GG	GG
GIR	C1S	DD	CC	CC	CC	CC	GG	GG	GG	GG	GG	GG	AA	GG	GG
GIR	C2S	DD	CC	CC	CC	CC	GG	GG	GG	GG	GG	GG	AA	GG	GG
GIR	C3S	DD	CC	CC	CC	CC	GG	GG	GG	GG	GG	GG	AA	GG	GG
GIR	C4S	DD	CC	CC	CC	CC	GG	GG	GG	GG	GG	GG	AA	GG	GG
GIR	C5S	DD	CC	CC	CC	GG	GG	GG	GG	GG	GG	GG	AA	GG	GG
GIR	C6S	DD	CC	CC	CC	CG	GG	GG	GG	GG	GG	GG	AA	GG	GG
GIR	C19S	II	CC	CC	CC	CC	GG	GG	GG	GG	GG	GG	AA	GG	CG
GIR	C22S	DD	CC	CC	CC	CC	GG	GG	GG	GG	GG	GG	AA	GG	GG
GUA	CAB0025	DD	CG	CC	CC	CC	GG	GG	GG	GG	GG	GG	AA	GG	GG
GUA	CAB0027	DD	CC	CC	CC	CC	GG	GG	GG	GG	GG	GG	AA	GG	GG
GUA	CAB0126	DD	CG	CC	CC	CC	GG	GG	GG	GG	GG	GG	AA	GG	GG
GUA	CAB0230	DD	CG	CC	CC	CC	GG	GG	GG	GG	GG	GG	AA	GG	GG
GUA	CAB0231	DD	CC	CC	CC	CC	GG	GG	GG	GG	GG	GG	AA	GG	GG
GUA	CAB0232	DD	CC	CC	CC	CC	GG	GG	GG	GG	GG	GG	AA	GG	GG
GUA	CAB0233	DD	CG	CC	CG	CC	GG	GG	GG	GG	GG	GG	AA	GG	CG
GUA	CAB0386	DD	GG	CC	CC	CC	GG	GG	GG	GG	GG	GG	AA	GG	GG
GUA	CAB0456	DD	CC	CC	CC	GG	GG	GG	GG	GG	GG	GG	AA	GG	GG
GUA	CAB1012	DD	CG	CC	CC	CC	GG	GG	GG	GG	GG	GG	AA	GG	GG
GUA	CAB1149	DD	CC	CC	CC	CC	GG	GG	GG	GG	GG	GG	AA	GG	GG
GUA	CAB1150	DD	CC	CC	CC	CG	GG	GG	GG	GG	GG	GG	AG	GG	GG
GUA	CAB1152	DD	CC	CC	CC	CC	GG	GG	GG	GG	GG	GG	AA	GG	GG
GUA	CAB1382	DD	CC	CC	CC	CC	GG	GG	GG	GG	GG	GG	AA	GG	GG
GUA	CAB1436	DD	CC	CC	CC	CC	GG	GG	GG	GG	GG	GG	AA	GG	GG
GUA	CAB1646	DD	CC	CC	CC	CC	GG	GG	GG	GG	GG	GG	AA	GG	GG
GUA	CAB1696	DD	CC	CC	CC	CC	GG	GG	GG	GG	GG	GG	AA	GG	GG
GUA	CAB1698	DD	CC	CC	CC	CC	GG	GG	GG	GG	GG	GG	AA	GG	GG
GUA	CAB1706	DD	CC	CC	CC	CC	GG	GG	GG	GG	GG	GG	AA	GG	GG
GUA	CAB1715	DD	CC	CC	CC	CC	GG	GG	GG	GG	GG	GG	AA	GG	GG
GUA	CAB2660	DD	CC	CC	CC	CC	GG	GG	GG	GG	GG	GG	AA	GG	GG
GUA	CAB2661	DD	CC	CC	CC	CC	GG	GG	GG	GG	GG	GG	AA	GG	GG
MAL	C31S	DD	CC	CC	CC	CC	GG	GG	GG	GG	GG	GG	AA	GG	GG
MAL	C34S	DD	CC	CC	CC	CC	GG	GG	GG	GG	GG	GG	AA	GG	GG
MAL	C35S	II	CC	AC	CC	CC	GG	GG	GG	GG	GG	GG	AA	GG	GG
MAL	C36S	DD	CC	CC	CC	CC	GG	GG	GG	GG	GG	GG	AA	GG	GG
MAL	C37S	DD	CC	CC	CC	CC	GG	GG	GG	GG	GG	GG	AA	GG	GG
MAL	C38S	II	CC	CC	CC	CC	GG	GG	GG	GG	GG	GG	AA	GG	GG

## Sheet: C. pyrenaica
Animal	g.522A>G
CM34	GG
CM55	GG
CM57	GG
CM65	GG
CM69	GA
CM25	GG
CM33	GA
CM88	GG

## Sheet: O. moschatus
Animal	g.703_704del(2)A	g.667_668insC	g.666_667insC	g.660G>C	g.551A>G	g.528G>A	g.522A>G	g.444A>G
OMO1	II	ID	ID	CC	AG	AA	GG	AG
OMO2	II	ID	ID	CC	GG	AA	GG	AG
OMO3	II	ID	ID	CC	GG	AA	GG	AG
OMO4	II	ID	ID	CC	AG	AA	GG	AG
OMO5	DD	DD	DD	CG	AG	AA	AG	GG
OMO6	II	ID	ID	CC	AG	AA	GG	AG
OMO9	II	ID	ID	CC	GG	AA	GG	AG
OMO10	II	ID	ID	CC	GG	AA	GG	AG
OMO11	ID	ID	ID	CG	AG	AG	GG	AG
OMO12	II	DD	ID	CC	AG	AA	GG	AG
OMO15	ID	DD	DD	CG	AG	AG	GG	AG
OMO16	II	ID	ID	CC	AG	AA	GG	AG
OMO17	II	ID	ID	CC	AG	AA	GG	AG
OMO18	II	ID	ID	CC	GG	AA	GG	AG
OMO20	II	ID	ID	CC	GG	AA	GG	AG

[truncated: 4 more sheets: B. mutus, B. taurus, R. pyrenaica, A. lervia]
